# Supplementary material for: Poly[(μ4-3-carb­oxy­pyrazine-2-carboxyl­ato)(μ4-nitrato)dilithium]
Source: Acta Crystallogr Sect E Struct Rep Online. 2012 Dec 19;69(Pt 1):m62. doi: 10.1107/S1600536812050738 (PMC3588327; doi:10.1107/S1600536812050738)
Supplement: Supplementary file 1 [file e-69-00m62-sup1.cif]

##############################################################################
#                                                                            #
# This CIF contains the data in a paper accepted for publication in          #
# Acta Crystallographica Section E. It conforms to the requirements of       #
# Notes for Authors for Acta Crystallographica Section E, and has been       #
# peer reviewed under the auspices of the IUCr Commission on Journals.       #
#                                                                            #
# Full details of the Crystallographic Information File format               #
# are given in the paper "The Crystallographic Information File (CIF):       #
# a New Standard Archive File for Crystallography" by S. R. Hall, F. H.      #
# Allen and I. D. Brown [Acta Cryst. (1991), A47, 655-685].                  #
#                                                                            #
# The current version of the core CIF dictionary is obtainable from          #
# ftp://ftp.iucr.org/pub/cif_core.dic.                                       #
#                                                                            #
# Software is freely available for graphical display of the structure(s)     #
# in this CIF. For information consult the CIF software page                 #
# http://www.iucr.org/resources/cif/software.                                #
#                                                                            #
# This file may be used for bona fide research purposes within the           #
# scientific community so long as proper attribution is given to the journal # 
# article from which it was obtained.                                        #
#                                                                            #
##############################################################################
data_I
_audit_creation_method     SHELXL-97
_chemical_name_systematic
;
Poly[(\m~4~-3-carboxypyrazine-2-carboxylato)(\m~4~-nitrato)dilithium]
;
_chemical_name_common     ?
_chemical_formula_moiety     'C6 H3 Li2 N3 O7'
_chemical_formula_sum     'C6 H3 Li2 N3 O7'
_chemical_formula_iupac     '[Li2 (C6 H3 N2 O4)2 (N O3 )]'
_chemical_formula_weight     241.99
_chemical_melting_point     ?
_symmetry_cell_setting     monoclinic
_symmetry_space_group_name_H-M     'P 21'
_symmetry_space_group_name_Hall     'P 2yb'
loop_
    _symmetry_equiv_pos_as_xyz
    'x, y, z'
    '-x, y+1/2, -z'
_cell_length_a     4.62730(10)
_cell_length_b     15.8565(3)
_cell_length_c     6.1719(2)
_cell_angle_alpha     90.00
_cell_angle_beta     95.598(2)
_cell_angle_gamma     90.00
_cell_volume     450.69(2)
_cell_formula_units_Z     2
_cell_measurement_reflns_used     2509
_cell_measurement_theta_min     3.3100
_cell_measurement_theta_max     30.6454
_cell_measurement_temperature     293(2)
_exptl_crystal_description     'block'
_exptl_crystal_colour     'colourless'
_exptl_crystal_size_max     0.20
_exptl_crystal_size_mid     0.14
_exptl_crystal_size_min     0.12
_exptl_crystal_density_diffrn     1.783
_exptl_crystal_density_meas     ?
_exptl_crystal_density_method     'not measured'
_exptl_crystal_F_000     242
_exptl_absorpt_coefficient_mu     0.160
_exptl_absorpt_correction_type     multi-scan
_exptl_absorpt_process_details     '(CrysAlis PRO; Agilent, 2011)'
_exptl_absorpt_correction_T_min     0.93604
_exptl_absorpt_correction_T_max     1.00000
_exptl_special_details
;
;
_diffrn_ambient_temperature     293(2)
_diffrn_radiation_type     MoK\a
_diffrn_radiation_wavelength     0.71073
_diffrn_radiation_source     'SuperNova (Mo) X-ray Source'
_diffrn_radiation_monochromator     'mirror'
_diffrn_measurement_device_type     'Agilent SuperNova (Dual, Cu at zero, Eos)'
_diffrn_measurement_method     '\w scans'
_diffrn_detector_area_resol_mean     16.0131
_diffrn_reflns_number     4032
_diffrn_reflns_av_R_equivalents     0.0146
_diffrn_reflns_av_sigmaI/netI     0.0287
_diffrn_reflns_theta_min     3.32
_diffrn_reflns_theta_max     30.71
_diffrn_reflns_theta_full     25.00
_diffrn_measured_fraction_theta_max     0.946
_diffrn_measured_fraction_theta_full     0.999
_diffrn_reflns_limit_h_min     -5
_diffrn_reflns_limit_h_max     6
_diffrn_reflns_limit_k_min     -21
_diffrn_reflns_limit_k_max     22
_diffrn_reflns_limit_l_min     -5
_diffrn_reflns_limit_l_max     8
_diffrn_standards_number     0
_diffrn_standards_interval_count     0
_diffrn_standards_interval_time     0
_diffrn_standards_decay_%     ?
_refine_special_details
;
Refinement of <i>F</i>^2^ against ALL reflections. The weighted <i>R</i>-factor
<i>wR</i> and goodness of fit <i>S</i> are based on <i>F</i>^2^, conventional
<i>R</i>-factors <i>R</i> are based on <i>F</i>, with <i>F</i> set to zero for
negative <i>F</i>^2^. The threshold expression of <i>F</i>^2^ >
\s(<i>F</i>^2^) is used only for calculating <i>R</i>-factors(gt) <i>etc</i>.
and is not relevant to the choice of reflections for refinement.
<i>R</i>-factors based on <i>F</i>^2^ are statistically about twice as large
as those based on <i>F</i>, and <i>R</i>- factors based on ALL data will be
even larger.
;
_reflns_number_total     2572
_reflns_number_gt     2401
_reflns_threshold_expression     I>2sigma(I)
_refine_ls_structure_factor_coef     Fsqd
_refine_ls_matrix_type     full
_refine_ls_R_factor_all     0.0398
_refine_ls_R_factor_gt     0.0359
_refine_ls_wR_factor_gt     0.0804
_refine_ls_wR_factor_ref     0.0835
_refine_ls_goodness_of_fit_ref     1.101
_refine_ls_restrained_S_all     1.101
_refine_ls_number_reflns     2572
_refine_ls_number_parameters     167
_refine_ls_number_restraints     1
_refine_ls_hydrogen_treatment     mixed
_refine_ls_weighting_scheme     calc
_refine_ls_weighting_details
         'calc w=1/[\s^2^(Fo^2^)+(0.0337P)^2^+0.0702P] where P=(Fo^2^+2Fc^2^)/3'
_atom_sites_solution_hydrogens     geom
_atom_sites_solution_primary     direct
_atom_sites_solution_secondary     difmap
_refine_ls_shift/su_max     0.000
_refine_ls_shift/su_mean     0.000
_refine_diff_density_max     0.211
_refine_diff_density_min     -0.204
_refine_ls_extinction_method     none
_refine_ls_extinction_coef     ?
loop_
    _atom_type_symbol
    _atom_type_description
    _atom_type_scat_dispersion_real
    _atom_type_scat_dispersion_imag
    _atom_type_scat_source
    'C' 'C' 0.0033 0.0016
                         'International Tables Vol C Tables 4.2.6.8 and 6.1.1.4'
    'H' 'H' 0.0000 0.0000
                         'International Tables Vol C Tables 4.2.6.8 and 6.1.1.4'
    'Li' 'Li' -0.0003 0.0001
                         'International Tables Vol C Tables 4.2.6.8 and 6.1.1.4'
    'O' 'O' 0.0106 0.0060
                         'International Tables Vol C Tables 4.2.6.8 and 6.1.1.4'
    'N' 'N' 0.0061 0.0033
                         'International Tables Vol C Tables 4.2.6.8 and 6.1.1.4'
_computing_data_collection     'CrysAlis PRO (Agilent, 2011)'
_computing_cell_refinement     'CrysAlis PRO (Agilent, 2011)'
_computing_data_reduction     'CrysAlis PRO (Agilent, 2011)'
_computing_structure_solution     'SHELXS97 (Sheldrick, 2008)'
_computing_structure_refinement     'SHELXL97 (Sheldrick, 2008)'
_computing_molecular_graphics     'SHELXTL (Sheldrick, 2008)'
_computing_publication_material     'SHELXTL (Sheldrick, 2008)'
loop_
    _atom_site_type_symbol
    _atom_site_label
    _atom_site_fract_x
    _atom_site_fract_y
    _atom_site_fract_z
    _atom_site_U_iso_or_equiv
    _atom_site_adp_type
    _atom_site_calc_flag
    _atom_site_refinement_flags
    _atom_site_occupancy
    _atom_site_symmetry_multiplicity
    _atom_site_disorder_assembly
    _atom_site_disorder_group
    O O1 0.5316(3) 0.40681(8) 0.6101(2) 0.0322(3) Uani d . 1 1 . .
    O O5 0.4586(3) 0.48672(8) 0.0630(2) 0.0297(3) Uani d . 1 1 . .
    C C2 0.4874(4) 0.27654(10) 0.4273(3) 0.0223(3) Uani d . 1 1 . .
    N N4 0.5051(4) 0.14644(9) 0.2348(2) 0.0279(3) Uani d . 1 1 . .
    N N1 0.6499(3) 0.31421(9) 0.2871(2) 0.0278(3) Uani d . 1 1 . .
    N N2 0.1867(3) 0.47658(9) 0.0539(2) 0.0243(3) Uani d . 1 1 . .
    O O2 0.2330(4) 0.31513(9) 0.7378(3) 0.0427(4) Uani d . 1 1 . .
    C C8 0.2425(4) 0.13507(11) 0.5462(3) 0.0261(3) Uani d . 1 1 . .
    C C3 0.4152(4) 0.19074(10) 0.4027(3) 0.0228(3) Uani d . 1 1 . .
    O O7 0.0838(3) 0.43786(9) 0.2022(3) 0.0393(3) Uani d . 1 1 . .
    O O6 0.0354(3) 0.50501(10) -0.1046(2) 0.0388(3) Uani d . 1 1 . .
    C C5 0.6615(4) 0.18550(12) 0.0970(3) 0.0326(4) Uani d . 1 1 . .
    H H5 0.7223 0.1559 -0.0205 0.039 Uiso calc R 1 1 . .
    C C7 0.4118(4) 0.33782(11) 0.6048(3) 0.0267(3) Uani d . 1 1 . .
    C C6 0.7368(5) 0.27000(11) 0.1245(3) 0.0338(4) Uani d . 1 1 . .
    H H6 0.8500 0.2957 0.0269 0.041 Uiso calc R 1 1 . .
    Li Li1 0.7058(7) 0.44849(19) 0.3298(5) 0.0289(6) Uani d . 1 1 . .
    Li Li2 0.3903(7) 0.0133(2) 0.2244(5) 0.0300(6) Uani d . 1 1 . .
    O O3 0.2524(3) 0.05895(8) 0.5143(2) 0.0329(3) Uani d . 1 1 . .
    O O4 0.1008(4) 0.16985(8) 0.6880(3) 0.0444(4) Uani d . 1 1 . .
    H H1 0.153(8) 0.252(2) 0.713(6) 0.093(11) Uiso d . 1 1 . .
loop_
    _atom_site_aniso_label
    _atom_site_aniso_U_11
    _atom_site_aniso_U_22
    _atom_site_aniso_U_33
    _atom_site_aniso_U_12
    _atom_site_aniso_U_13
    _atom_site_aniso_U_23
    O1 0.0444(8) 0.0222(6) 0.0311(7) -0.0058(6) 0.0086(6) -0.0054(5)
    O5 0.0184(5) 0.0402(7) 0.0307(6) -0.0033(5) 0.0045(4) 0.0052(5)
    C2 0.0242(7) 0.0194(7) 0.0236(7) 0.0013(6) 0.0044(6) 0.0004(6)
    N4 0.0352(8) 0.0224(7) 0.0275(8) -0.0012(6) 0.0092(6) -0.0022(6)
    N1 0.0337(8) 0.0208(6) 0.0303(8) -0.0019(6) 0.0103(6) 0.0006(6)
    N2 0.0223(6) 0.0230(6) 0.0285(7) -0.0014(5) 0.0073(5) -0.0009(5)
    O2 0.0596(9) 0.0274(6) 0.0463(9) -0.0092(7) 0.0320(7) -0.0110(6)
    C8 0.0308(9) 0.0230(8) 0.0249(9) -0.0012(7) 0.0039(7) 0.0008(6)
    C3 0.0237(8) 0.0214(7) 0.0239(8) 0.0003(6) 0.0050(6) 0.0017(6)
    O7 0.0332(7) 0.0416(8) 0.0461(8) 0.0019(6) 0.0197(6) 0.0144(6)
    O6 0.0280(7) 0.0479(8) 0.0392(7) -0.0007(6) -0.0036(6) 0.0101(6)
    C5 0.0433(10) 0.0271(9) 0.0301(9) 0.0005(8) 0.0173(8) -0.0051(7)
    C7 0.0322(9) 0.0217(7) 0.0265(8) 0.0010(6) 0.0045(7) -0.0022(6)
    C6 0.0426(11) 0.0258(8) 0.0356(10) -0.0016(8) 0.0171(8) 0.0032(7)
    Li1 0.0342(16) 0.0249(14) 0.0288(15) 0.0009(12) 0.0097(12) 0.0000(12)
    Li2 0.0382(16) 0.0234(13) 0.0287(15) 0.0015(13) 0.0052(13) 0.0008(12)
    O3 0.0495(8) 0.0207(6) 0.0293(6) -0.0037(5) 0.0085(6) 0.0027(5)
    O4 0.0629(10) 0.0275(7) 0.0488(9) -0.0113(7) 0.0359(8) -0.0059(6)
_geom_special_details
;
All e.s.d.'s (except the e.s.d. in the dihedral angle between two l.s. planes)
are estimated using the full covariance matrix. The cell e.s.d.'s are taken
into account individually in the estimation of e.s.d.'s in distances, angles
and torsion angles; correlations between e.s.d.'s in cell parameters are only
used when they are defined by crystal symmetry. An approximate (isotropic)
treatment of cell e.s.d.'s is used for estimating e.s.d.'s involving l.s.
planes.
;
loop_
    _geom_bond_atom_site_label_1
    _geom_bond_atom_site_label_2
    _geom_bond_site_symmetry_2
    _geom_bond_distance
    _geom_bond_publ_flag
    O1 C7 . 1.225(2) ?
    O1 Li2 2_656 1.989(3) ?
    Li1 O1 . 2.086(3) y
    O5 N2 . 1.2643(18) ?
    Li1 O5 . 2.005(3) y
    Li1 N1 . 2.158(3) y
    Li1 O7 1_655 1.994(3) y
    Li1 O3 2_656 1.999(3) y
    O5 Li2 2_655 2.014(3) ?
    C2 N1 . 1.341(2) ?
    C2 C3 . 1.406(2) ?
    C2 C7 . 1.530(2) ?
    N4 C5 . 1.324(2) ?
    N4 C3 . 1.351(2) ?
    Li2 N4 . 2.176(3) y
    N1 C6 . 1.319(2) ?
    N2 O6 . 1.231(2) ?
    N2 O7 . 1.2359(19) ?
    O2 C7 . 1.273(2) ?
    O2 H1 . 1.07(4) ?
    C8 O3 . 1.224(2) ?
    C8 O4 . 1.269(2) ?
    C8 C3 . 1.530(2) ?
    O7 Li1 1_455 1.994(3) ?
    O6 Li2 2 2.040(4) ?
    C5 C6 . 1.391(3) ?
    C5 H5 . 0.9300 ?
    C6 H6 . 0.9300 ?
    Li1 Li2 2_656 3.011(4) ?
    Li2 O1 2_646 1.989(3) y
    Li2 O5 2_645 2.014(3) y
    Li2 O6 2_545 2.040(4) y
    Li2 O3 . 2.086(3) y
    Li2 Li1 2_646 3.011(4) ?
    O3 Li1 2_646 1.999(3) ?
    O4 H1 . 1.34(4) ?
loop_
    _geom_angle_atom_site_label_1
    _geom_angle_atom_site_label_2
    _geom_angle_atom_site_label_3
    _geom_angle_site_symmetry_1
    _geom_angle_site_symmetry_3
    _geom_angle
    _geom_angle_publ_flag
    C7 O1 Li2 . 2_656 146.19(15) ?
    C7 O1 Li1 . . 118.12(15) ?
    Li2 O1 Li1 2_656 . 95.24(14) ?
    N2 O5 Li1 . . 118.93(13) ?
    N2 O5 Li2 . 2_655 114.63(14) ?
    Li1 O5 Li2 . 2_655 124.59(14) ?
    N1 C2 C3 . . 120.27(14) ?
    N1 C2 C7 . . 111.15(14) ?
    C3 C2 C7 . . 128.55(15) ?
    C5 N4 C3 . . 118.59(14) ?
    C5 N4 Li2 . . 125.60(15) ?
    C3 N4 Li2 . . 115.76(14) ?
    C6 N1 C2 . . 119.08(15) ?
    C6 N1 Li1 . . 125.14(14) ?
    C2 N1 Li1 . . 115.41(13) ?
    O6 N2 O7 . . 122.70(15) ?
    O6 N2 O5 . . 118.37(14) ?
    O7 N2 O5 . . 118.93(15) ?
    C7 O2 H1 . . 114(2) ?
    O3 C8 O4 . . 124.69(17) ?
    O3 C8 C3 . . 116.47(15) ?
    O4 C8 C3 . . 118.83(14) ?
    N4 C3 C2 . . 119.89(14) ?
    N4 C3 C8 . . 111.18(14) ?
    C2 C3 C8 . . 128.92(14) ?
    N2 O7 Li1 . 1_455 131.81(15) ?
    N2 O6 Li2 . 2 139.98(15) ?
    N4 C5 C6 . . 121.23(16) ?
    N4 C5 H5 . . 119.4 ?
    C6 C5 H5 . . 119.4 ?
    O1 C7 O2 . . 123.79(16) ?
    O1 C7 C2 . . 116.83(15) ?
    O2 C7 C2 . . 119.38(15) ?
    N1 C6 C5 . . 120.92(17) ?
    N1 C6 H6 . . 119.5 ?
    C5 C6 H6 . . 119.5 ?
    O7 Li1 O3 1_655 2_656 102.51(15) ?
    O7 Li1 O5 1_655 . 98.83(14) ?
    O3 Li1 O5 2_656 . 98.69(14) ?
    O7 Li1 O1 1_655 . 136.49(18) ?
    O3 Li1 O1 2_656 . 84.57(13) ?
    O5 Li1 O1 . . 122.78(17) ?
    O7 Li1 N1 1_655 . 88.16(13) ?
    O3 Li1 N1 2_656 . 158.15(18) ?
    O5 Li1 N1 . . 98.41(14) ?
    O1 Li1 N1 . . 74.76(11) ?
    O7 Li1 Li2 1_655 2_656 127.08(16) ?
    O3 Li1 Li2 2_656 2_656 43.67(9) ?
    O5 Li1 Li2 . 2_656 121.60(15) ?
    O1 Li1 Li2 . 2_656 41.13(9) ?
    N1 Li1 Li2 . 2_656 114.95(13) ?
    O1 Li2 O5 2_646 2_645 102.31(15) ?
    O1 Li2 O6 2_646 2_545 104.59(16) ?
    O5 Li2 O6 2_645 2_545 94.18(14) ?
    O1 Li2 O3 2_646 . 84.81(13) ?
    O5 Li2 O3 2_645 . 171.64(18) ?
    O6 Li2 O3 2_545 . 88.17(14) ?
    O1 Li2 N4 2_646 . 141.01(18) ?
    O5 Li2 N4 2_645 . 97.16(14) ?
    O6 Li2 N4 2_545 . 107.32(15) ?
    O3 Li2 N4 . . 74.49(12) ?
    O1 Li2 Li1 2_646 2_646 43.63(9) ?
    O5 Li2 Li1 2_645 2_646 145.93(15) ?
    O6 Li2 Li1 2_545 2_646 94.92(13) ?
    O3 Li2 Li1 . 2_646 41.41(9) ?
    N4 Li2 Li1 . 2_646 111.21(14) ?
    C8 O3 Li1 . 2_646 142.15(15) ?
    C8 O3 Li2 . . 119.94(14) ?
    Li1 O3 Li2 2_646 . 94.92(14) ?
    C8 O4 H1 . . 113.8(17) ?
loop_
    _geom_torsion_atom_site_label_1
    _geom_torsion_atom_site_label_2
    _geom_torsion_atom_site_label_3
    _geom_torsion_atom_site_label_4
    _geom_torsion_site_symmetry_1
    _geom_torsion_site_symmetry_2
    _geom_torsion_site_symmetry_3
    _geom_torsion_site_symmetry_4
    _geom_torsion
    _geom_torsion_publ_flag
    C3 C2 N1 C6 . . . . 1.0(3) ?
    C7 C2 N1 C6 . . . . 179.39(16) ?
    C3 C2 N1 Li1 . . . . 174.35(15) ?
    C7 C2 N1 Li1 . . . . -7.3(2) ?
    Li1 O5 N2 O6 . . . . 175.52(16) ?
    Li2 O5 N2 O6 2_655 . . . -19.3(2) ?
    Li1 O5 N2 O7 . . . . -5.3(2) ?
    Li2 O5 N2 O7 2_655 . . . 159.91(16) ?
    C5 N4 C3 C2 . . . . 0.3(3) ?
    Li2 N4 C3 C2 . . . . 177.86(16) ?
    C5 N4 C3 C8 . . . . -179.02(17) ?
    Li2 N4 C3 C8 . . . . -1.4(2) ?
    N1 C2 C3 N4 . . . . -1.3(3) ?
    C7 C2 C3 N4 . . . . -179.31(17) ?
    N1 C2 C3 C8 . . . . 177.86(17) ?
    C7 C2 C3 C8 . . . . -0.2(3) ?
    O3 C8 C3 N4 . . . . 12.0(2) ?
    O4 C8 C3 N4 . . . . -167.97(17) ?
    O3 C8 C3 C2 . . . . -167.18(17) ?
    O4 C8 C3 C2 . . . . 12.8(3) ?
    O6 N2 O7 Li1 . . . 1_455 -32.3(3) ?
    O5 N2 O7 Li1 . . . 1_455 148.58(19) ?
    O7 N2 O6 Li2 . . . 2 1.3(3) ?
    O5 N2 O6 Li2 . . . 2 -179.55(19) ?
    C3 N4 C5 C6 . . . . 0.9(3) ?
    Li2 N4 C5 C6 . . . . -176.40(18) ?
    Li2 O1 C7 O2 2_656 . . . 9.4(4) ?
    Li1 O1 C7 O2 . . . . -160.34(19) ?
    Li2 O1 C7 C2 2_656 . . . -170.2(2) ?
    Li1 O1 C7 C2 . . . . 20.1(2) ?
    N1 C2 C7 O1 . . . . -7.9(2) ?
    C3 C2 C7 O1 . . . . 170.27(18) ?
    N1 C2 C7 O2 . . . . 172.51(18) ?
    C3 C2 C7 O2 . . . . -9.3(3) ?
    C2 N1 C6 C5 . . . . 0.2(3) ?
    Li1 N1 C6 C5 . . . . -172.44(19) ?
    N4 C5 C6 N1 . . . . -1.2(3) ?
    N2 O5 Li1 O7 . . . 1_655 158.55(14) ?
    Li2 O5 Li1 O7 2_655 . . 1_655 -5.1(2) ?
    N2 O5 Li1 O3 . . . 2_656 -97.24(17) ?
    Li2 O5 Li1 O3 2_655 . . 2_656 99.13(17) ?
    N2 O5 Li1 O1 . . . . -8.1(2) ?
    Li2 O5 Li1 O1 2_655 . . . -171.75(15) ?
    N2 O5 Li1 N1 . . . . 69.12(17) ?
    Li2 O5 Li1 N1 2_655 . . . -94.52(18) ?
    N2 O5 Li1 Li2 . . . 2_656 -57.2(2) ?
    Li2 O5 Li1 Li2 2_655 . . 2_656 139.21(19) ?
    C7 O1 Li1 O7 . . . 1_655 -88.5(3) ?
    Li2 O1 Li1 O7 2_656 . . 1_655 97.2(3) ?
    C7 O1 Li1 O3 . . . 2_656 168.99(15) ?
    Li2 O1 Li1 O3 2_656 . . 2_656 -5.28(15) ?
    C7 O1 Li1 O5 . . . . 72.1(2) ?
    Li2 O1 Li1 O5 2_656 . . . -102.13(19) ?
    C7 O1 Li1 N1 . . . . -18.14(18) ?
    Li2 O1 Li1 N1 2_656 . . . 167.59(13) ?
    C7 O1 Li1 Li2 . . . 2_656 174.3(2) ?
    C6 N1 Li1 O7 . . . 1_655 -34.8(2) ?
    C2 N1 Li1 O7 . . . 1_655 152.34(15) ?
    C6 N1 Li1 O3 . . . 2_656 -155.0(4) ?
    C2 N1 Li1 O3 . . . 2_656 32.2(6) ?
    C6 N1 Li1 O5 . . . . 63.8(2) ?
    C2 N1 Li1 O5 . . . . -109.00(16) ?
    C6 N1 Li1 O1 . . . . -174.35(17) ?
    C2 N1 Li1 O1 . . . . 12.80(17) ?
    C6 N1 Li1 Li2 . . . 2_656 -165.38(18) ?
    C2 N1 Li1 Li2 . . . 2_656 21.8(2) ?
    C5 N4 Li2 O1 . . . 2_646 112.0(3) ?
    C3 N4 Li2 O1 . . . 2_646 -65.4(3) ?
    C5 N4 Li2 O5 . . . 2_645 -7.8(2) ?
    C3 N4 Li2 O5 . . . 2_645 174.83(14) ?
    C5 N4 Li2 O6 . . . 2_545 -104.4(2) ?
    C3 N4 Li2 O6 . . . 2_545 78.16(19) ?
    C5 N4 Li2 O3 . . . . 172.54(18) ?
    C3 N4 Li2 O3 . . . . -4.88(16) ?
    C5 N4 Li2 Li1 . . . 2_646 153.02(18) ?
    C3 N4 Li2 Li1 . . . 2_646 -24.4(2) ?
    O4 C8 O3 Li1 . . . 2_646 -43.1(4) ?
    C3 C8 O3 Li1 . . . 2_646 136.9(2) ?
    O4 C8 O3 Li2 . . . . 162.41(19) ?
    C3 C8 O3 Li2 . . . . -17.6(2) ?
    O1 Li2 O3 C8 2_646 . . . 159.34(16) ?
    O5 Li2 O3 C8 2_645 . . . 10.7(14) ?
    O6 Li2 O3 C8 2_545 . . . -95.84(18) ?
    N4 Li2 O3 C8 . . . . 12.71(19) ?
    Li1 Li2 O3 C8 2_646 . . . 164.6(2) ?
    O1 Li2 O3 Li1 2_646 . . 2_646 -5.27(15) ?
    O5 Li2 O3 Li1 2_645 . . 2_646 -153.9(13) ?
    O6 Li2 O3 Li1 2_545 . . 2_646 99.55(14) ?
    N4 Li2 O3 Li1 . . . 2_646 -151.90(13) ?
loop_
    _geom_hbond_atom_site_label_D
    _geom_hbond_atom_site_label_H
    _geom_hbond_atom_site_label_A
    _geom_hbond_site_symmetry_A
    _geom_hbond_distance_DH
    _geom_hbond_distance_HA
    _geom_hbond_distance_DA
    _geom_hbond_angle_DHA
    O2 H1 O4 . 1.07(4) 1.34(4) 2.3955(19) 170(4)
data_global
_journal_date_recd_electronic     2012-12-09
_journal_date_accepted     2012-12-13
_journal_name_full     'Acta Crystallographica, Section E'
_journal_year     2013
_journal_volume     69
_journal_issue      1
_journal_page_first     m62
_journal_page_last     m62
_journal_paper_category     QM
_journal_paper_doi     10.1107/S1600536812050738
_journal_coeditor_code     KP2442
_publ_contact_author_name     'Janusz Leciejewicz'
_publ_contact_author_address
;
Institute of Nuclear Chemistry and Technology
ul.Dorodna 16
03-195 Warszawa
Poland
;
_publ_contact_author_email     'j.leciejewicz@ichtj.waw.pl'
_publ_contact_author_fax
;
48 22
;
_publ_contact_author_phone
;
48 22 504 1230
;
_publ_section_title
;
Poly[(\m~4~-3-carboxypyrazine-2-carboxylato)(\m~4~-nitrato)dilithium]
;
loop_
    _publ_author_name
    _publ_author_address
    'Wojciech Starosta'
;
Institute of Nuclear Chemistry and Technology
ul. Dorodna 16
03-195 Warszawa
Poland
;
    'Janusz Leciejewicz'
;
Institute of Nuclear Chemistry and Technology
ul. Dorodna 16
03-195 Warszawa
Poland
;
