# Supplementary material for: Poly[(μ4-3-carb­oxy­pyrazine-2-carboxyl­ato)(μ4-nitrato)dilithium]
Source: Acta Crystallogr Sect E Struct Rep Online. 2012 Dec 19;69(Pt 1):m62. doi: 10.1107/S1600536812050738 (PMC3588327; doi:10.1107/S1600536812050738)
Supplement: Supplementary file 2 [file e-69-00m62-Isup2.hkl]

# 
# h,k,l, Fc-squared, Fo-squared, sigma(Fo-squared) and status flag 
# 
data_I
_shelx_title ' LPZDN2_32 in P2(1)' 
_shelx_refln_list_code          4 
_shelx_F_calc_maximum       75.08 
_exptl_crystal_F_000       244.00 
_reflns_d_resolution_high  0.6958 
 
loop_ 
 _symmetry_equiv_pos_as_xyz 
 'x, y, z' 
 '-x, y+1/2, -z' 
 
_cell_length_a     4.6273 
_cell_length_b    15.8565 
_cell_length_c     6.1719 
_cell_angle_alpha  90.000 
_cell_angle_beta   95.598 
_cell_angle_gamma  90.000 
 
_shelx_F_squared_multiplier     1.000 
 
loop_ 
 _refln_index_h 
 _refln_index_k 
 _refln_index_l 
 _refln_F_squared_calc 
 _refln_F_squared_meas 
 _refln_F_squared_sigma 
 _refln_observed_status 
   1 -21   0       17.31       22.45      2.78 o 
   0 -20   0        2.80       14.67      2.21 o 
   1 -20   0       10.76       12.56      2.07 o 
   2 -20   0       18.38       15.32      2.27 o 
   1 -19   0       13.03       10.98      1.84 o 
   2 -19   0        7.67       10.35      1.87 o 
   3 -19   0       27.08       31.95      3.34 o 
   0 -18   0        2.39       12.18      1.89 o 
   1 -18   0       13.13       10.19      1.70 o 
   2 -18   0        5.64        5.72      1.33 o 
   3 -18   0        7.54        8.69      1.17 o 
   1 -17   0       32.19       33.06      2.91 o 
   2 -17   0        0.17        0.94      0.65 o 
   3 -17   0       20.22       19.67      1.74 o 
   4 -17   0       11.59       12.81      1.99 o 
   0 -16   0       68.66       67.32      3.35 o 
   1 -16   0       54.10       45.91      3.28 o 
   2 -16   0       52.94       49.44      2.31 o 
   3 -16   0       75.74       77.70      5.78 o 
   4 -16   0        8.44        9.38      1.75 o 
   1 -15   0        7.71        7.31      1.10 o 
   2 -15   0       54.28       51.73      3.00 o 
   3 -15   0       17.51       19.03      1.55 o 
   4 -15   0       18.57       18.53      2.29 o 
   0 -14   0      122.59      107.00      3.89 o 
   1 -14   0      156.06      149.59      2.74 o 
   2 -14   0       36.49       34.04      1.79 o 
   3 -14   0       47.92       45.75      2.32 o 
   4 -14   0       56.80       55.67      3.87 o 
   1 -13   0        6.65        7.04      0.67 o 
   2 -13   0       28.68       26.26      2.30 o 
   3 -13   0      101.29      102.48      3.84 o 
   4 -13   0       19.40       20.04      2.33 o 
   5 -13   0        5.40        7.07      1.61 o 
   0 -12   0      211.33      212.30      3.02 o 
   1 -12   0       37.36       36.87      0.99 o 
   2 -12   0      159.61      155.64      3.58 o 
   3 -12   0       66.99       65.88      3.62 o 
   4 -12   0       35.26       38.45      3.12 o 
   5 -12   0        2.12        3.21      1.11 o 
   1 -11   0      126.49      126.14      1.77 o 
   2 -11   0       23.05       21.26      1.29 o 
   3 -11   0      185.11      174.91      5.73 o 
   4 -11   0       35.82       37.16      2.98 o 
   5 -11   0       10.97       11.60      1.89 o 
   0 -10   0       48.68       50.59      1.06 o 
   1 -10   0       59.07       60.82      1.31 o 
   2 -10   0       90.33       91.13      1.96 o 
   3 -10   0       47.50       47.31      2.90 o 
   4 -10   0        7.98        8.29      1.45 o 
   5 -10   0       11.62       10.09      1.76 o 
   1  -9   0       48.71       45.99      1.75 o 
   2  -9   0       64.51       59.55      1.55 o 
   3  -9   0        1.69        4.98      1.06 o 
   4  -9   0       13.44       12.47      1.69 o 
   5  -9   0        6.63        7.35      1.53 o 
   0  -8   0      829.25      876.72      6.17 o 
   1  -8   0       43.22       44.89      1.05 o 
   2  -8   0      274.34      268.18      3.19 o 
   3  -8   0       64.41       60.28      3.11 o 
   4  -8   0       97.95      107.12      4.73 o 
   5  -8   0       37.84       39.73      3.28 o 
   1  -7   0      528.00      535.60      3.45 o 
   2  -7   0      173.07      171.50      2.94 o 
   3  -7   0       31.65       29.73      2.15 o 
   4  -7   0      116.09      126.02      5.00 o 
   5  -7   0       45.92       44.16      3.38 o 
   6  -7   0        1.09       -0.81      0.81 o 
   0  -6   0     2994.80     2931.12     28.89 o 
   1  -6   0       16.34       14.02      0.55 o 
   2  -6   0       56.02       54.40      1.63 o 
   3  -6   0       88.58       92.99      3.67 o 
   4  -6   0       60.00       59.69      3.41 o 
   5  -6   0       50.24       52.66      3.57 o 
   6  -6   0        4.52        7.85      1.64 o 
   1  -5   0      184.25      178.26      2.21 o 
   2  -5   0        3.60        3.50      0.65 o 
   3  -5   0       30.13       30.11      2.05 o 
   4  -5   0       36.24       42.98      2.81 o 
   5  -5   0       36.53       39.25      3.06 o 
   6  -5   0        0.70        0.66      0.68 o 
   0  -4   0      554.53      541.72      3.47 o 
   1  -4   0      149.22      139.32      1.87 o 
   2  -4   0      598.22      598.07      7.36 o 
   3  -4   0       58.58       58.12      2.74 o 
   4  -4   0       22.69       22.52      2.01 o 
   5  -4   0       12.95       13.85      1.82 o 
   6  -4   0        3.36        3.24      1.03 o 
   1  -3   0      934.24      880.45      4.51 o 
   2  -3   0      333.53      323.56      5.21 o 
   3  -3   0      236.30      239.20      5.40 o 
   4  -3   0       16.93       17.96      1.76 o 
   5  -3   0       13.26       12.91      1.70 o 
   6  -3   0        2.75        3.13      1.05 o 
   1  -2   0      681.17      651.48      3.71 o 
   2  -2   0      222.44      236.73      4.28 o 
   3  -2   0        9.68       12.92      1.25 o 
   4  -2   0       15.73       17.40      1.68 o 
   5  -2   0        2.50        2.81      0.84 o 
   6  -2   0        0.63       -0.02      0.50 o 
   1  -1   0      248.33      251.03      2.19 o 
   2  -1   0      527.28      528.29      6.12 o 
   3  -1   0      186.32      193.58      4.56 o 
   4  -1   0       47.70       49.72      2.74 o 
   5  -1   0       33.44       35.01      2.66 o 
   6  -1   0        1.09        2.26      0.74 o 
   1   0   0     1438.91     1458.77      6.75 o 
   2   0   0       90.51      110.54      2.69 o 
   3   0   0       84.84       87.64      3.01 o 
   4   0   0       98.29       99.08      3.75 o 
   5   0   0        3.18        1.64      0.68 o 
   6   0   0        1.75        1.78      0.91 o 
   1   1   0      248.03      253.06      2.41 o 
   2   1   0      527.60      521.88      5.57 o 
   3   1   0      185.98      187.72      4.23 o 
   4   1   0       47.72       49.33      2.58 o 
   5   1   0       33.33       33.20      2.38 o 
   6   1   0        1.09        1.62      1.01 o 
   1   2   0      680.64      678.79      2.67 o 
   2   2   0      222.31      237.08      2.76 o 
   3   2   0        9.69       10.13      0.97 o 
   4   2   0       15.79       14.01      1.03 o 
   5   2   0        2.50        2.18      0.55 o 
   6   2   0        0.63        0.44      0.70 o 
   1   3   0      934.15      913.24      5.18 o 
   2   3   0      333.75      314.19      2.65 o 
   3   3   0      236.64      234.74      3.40 o 
   4   3   0       16.88       14.65      1.05 o 
   5   3   0       13.27       10.36      1.63 o 
   6   3   0        2.76        4.89      1.31 o 
   0   4   0      554.63      548.43      3.12 o 
   1   4   0      149.22      136.33      1.17 o 
   2   4   0      598.17      605.49      4.03 o 
   3   4   0       58.56       58.41      1.67 o 
   4   4   0       22.70       22.17      1.25 o 
   5   4   0       12.96       15.91      1.98 o 
   6   4   0        3.36        4.61      1.32 o 
   1   5   0      184.54      178.40      1.91 o 
   2   5   0        3.61        2.59      0.27 o 
   3   5   0       30.15       28.84      1.14 o 
   4   5   0       36.21       35.87      2.57 o 
   5   5   0       36.69       35.54      2.93 o 
   6   5   0        0.70       -0.66      0.71 o 
   0   6   0     2994.26     2900.10     22.18 o 
   1   6   0       16.37       14.53      0.45 o 
   2   6   0       56.16       51.87      1.39 o 
   3   6   0       88.53       88.97      1.91 o 
   4   6   0       59.99       59.82      3.35 o 
   5   6   0       50.27       52.86      3.57 o 
   6   6   0        4.49        5.46      1.47 o 
   1   7   0      528.39      536.05      6.42 o 
   2   7   0      173.05      168.51      5.21 o 
   3   7   0       31.63       28.93      2.11 o 
   4   7   0      115.91      121.43      4.85 o 
   5   7   0       45.86       51.58      3.60 o 
   6   7   0        1.09        1.08      0.84 o 
   0   8   0      828.93      899.21     14.36 o 
   1   8   0       43.37       44.72      0.86 o 
   2   8   0      274.47      267.60      4.12 o 
   3   8   0       64.41       65.26      3.22 o 
   4   8   0       97.98       96.31      4.41 o 
   5   8   0       37.79       37.26      3.09 o 
   1   9   0       48.53       42.43      0.90 o 
   2   9   0       64.43       59.12      3.93 o 
   3   9   0        1.68        6.35      1.14 o 
   4   9   0       13.41       15.48      1.84 o 
   5   9   0        6.66        6.48      1.32 o 
   0  10   0       48.57       55.40      2.23 o 
   1  10   0       59.07       63.21      1.16 o 
   2  10   0       90.32       96.13      2.67 o 
   3  10   0       47.49       45.01      2.85 o 
   4  10   0        7.95       11.19      1.64 o 
   5  10   0       11.65       12.41      1.90 o 
   1  11   0      126.22      126.97      2.26 o 
   2  11   0       23.02       21.83      1.42 o 
   3  11   0      185.20      181.94      5.90 o 
   4  11   0       35.70       36.26      2.95 o 
   5  11   0       10.96        8.41      1.64 o 
   0  12   0      211.79      224.30      3.56 o 
   1  12   0       37.43       39.40      1.36 o 
   2  12   0      159.59      159.72      3.70 o 
   3  12   0       66.90       75.24      3.89 o 
   4  12   0       35.12       41.23      3.20 o 
   5  12   0        2.13        1.88      0.87 o 
   1  13   0        6.68        6.96      0.62 o 
   2  13   0       28.60       26.91      1.60 o 
   3  13   0      101.21      106.45      4.77 o 
   4  13   0       19.48       15.75      2.06 o 
   5  13   0        5.40        1.64      0.97 o 
   0  14   0      122.63      116.31      3.45 o 
   1  14   0      156.13      154.95      2.92 o 
   2  14   0       36.48       38.84      2.75 o 
   3  14   0       48.02       54.81      3.53 o 
   4  14   0       56.89       53.32      3.79 o 
   5  14   0        9.92        9.28      1.81 o 
   1  15   0        7.77        8.40      0.94 o 
   2  15   0       54.31       55.37      3.39 o 
   3  15   0       17.47       19.80      2.23 o 
   4  15   0       18.52       17.71      2.28 o 
   0  16   0       69.05       65.89      3.60 o 
   1  16   0       53.90       52.33      2.51 o 
   2  16   0       52.96       55.01      3.50 o 
   3  16   0       75.71       82.07      4.58 o 
   4  16   0        8.46        8.73      1.70 o 
   1  17   0       32.21       32.11      2.66 o 
   2  17   0        0.17        0.05      0.45 o 
   3  17   0       20.26       19.87      2.36 o 
   4  17   0       11.59       10.49      1.90 o 
   0  18   0        2.41       14.48      1.90 o 
   1  18   0       13.07       12.14      1.73 o 
   2  18   0        5.62        5.39      1.28 o 
   3  18   0        7.56        6.16      1.42 o 
   1  19   0       13.07       11.09      1.70 o 
   2  19   0        7.64        6.48      1.37 o 
   3  19   0       27.06       27.50      2.95 o 
   0  20   0        2.86       17.45      2.19 o 
   1  20   0       10.71       12.43      1.89 o 
   2  20   0       18.39       16.55      2.24 o 
   1  21   0       17.26       21.60      2.51 o 
   2  21   0       18.33       19.97      2.49 o 
   0  22   0       33.77       56.91      4.17 o 
   1  22   0       23.21       22.99      2.64 o 
  -1 -21   1        1.43        1.06      0.59 o 
   0 -21   1       18.57       19.99      1.85 o 
   1 -21   1        7.89        7.88      1.70 o 
  -2 -20   1       10.86       10.72      1.94 o 
  -1 -20   1       11.46       13.37      2.13 o 
   0 -20   1        4.97        5.90      2.37 o 
   1 -20   1        9.71       10.57      1.96 o 
   2 -20   1       11.21       15.78      2.35 o 
  -3 -19   1        0.72        2.00      0.93 o 
  -2 -19   1        8.32       11.95      1.98 o 
  -1 -19   1       10.02       10.38      1.81 o 
   0 -19   1        0.86        1.16      0.50 o 
   1 -19   1        3.14        1.90      0.78 o 
   2 -19   1        0.11       -0.39      0.60 o 
  -3 -18   1        4.01        3.95      0.78 o 
  -2 -18   1        9.79       10.89      1.76 o 
  -1 -18   1       22.00       22.07      1.67 o 
   0 -18   1       44.55       41.66      2.28 o 
   1 -18   1        3.46        3.66      1.14 o 
   2 -18   1        6.95        4.63      1.22 o 
   3 -18   1       24.65       25.08      1.98 o 
  -4 -17   1       13.63       15.16      2.14 o 
  -3 -17   1        4.65        5.24      0.89 o 
  -2 -17   1       28.10       27.44      2.71 o 
  -1 -17   1       21.40       19.39      1.52 o 
   0 -17   1       72.82       64.43      2.71 o 
   1 -17   1       13.67       12.36      1.84 o 
   2 -17   1       30.47       29.97      1.90 o 
   3 -17   1        7.34        4.79      0.91 o 
   4 -17   1       36.63       36.61      3.45 o 
  -4 -16   1        2.27        2.50      1.07 o 
  -3 -16   1       45.57       43.47      2.34 o 
  -2 -16   1      119.80      122.10      3.58 o 
  -1 -16   1       54.10       50.83      2.35 o 
   0 -16   1       18.75       18.48      1.95 o 
   1 -16   1       35.14       34.67      2.92 o 
   2 -16   1       43.14       43.61      2.22 o 
   3 -16   1       11.21       10.59      1.24 o 
   4 -16   1        1.34        2.55      0.96 o 
  -4 -15   1       51.06       57.63      3.99 o 
  -3 -15   1       35.15       33.59      2.13 o 
  -2 -15   1       21.70       23.87      1.55 o 
  -1 -15   1       85.91       84.07      2.90 o 
   0 -15   1        9.58        7.49      0.89 o 
   1 -15   1       44.17       39.88      1.87 o 
   2 -15   1        6.17        5.88      1.17 o 
   3 -15   1       17.50       13.20      1.81 o 
   4 -15   1        2.28        2.53      0.99 o 
  -4 -14   1       10.24        7.84      1.51 o 
  -3 -14   1       11.19        8.69      1.02 o 
  -2 -14   1       51.79       51.05      2.18 o 
  -1 -14   1      103.27       95.62      3.08 o 
   0 -14   1       30.66       29.08      1.64 o 
   1 -14   1       21.81       15.14      1.14 o 
   2 -14   1       48.88       45.53      2.13 o 
   3 -14   1        0.40        0.72      0.59 o 
   4 -14   1       13.37       14.47      2.05 o 
  -5 -13   1        0.86        2.26      0.98 o 
  -4 -13   1       13.14       12.38      1.83 o 
  -3 -13   1       80.53       83.57      2.34 o 
  -2 -13   1      141.08      134.05      2.63 o 
  -1 -13   1      147.30      137.00      2.11 o 
   0 -13   1       69.51       59.87      1.66 o 
   1 -13   1       31.01       28.47      1.48 o 
   2 -13   1       20.86       19.12      1.35 o 
   3 -13   1        3.28        3.51      1.00 o 
   4 -13   1       37.38       34.35      3.05 o 
  -5 -12   1        2.88        2.14      0.94 o 
  -4 -12   1       11.30       13.17      1.85 o 
  -3 -12   1       82.31       81.94      2.26 o 
  -2 -12   1      119.91      110.58      2.32 o 
  -1 -12   1       90.91       84.12      1.61 o 
   0 -12   1       21.55       20.71      0.65 o 
   1 -12   1       15.59       14.11      1.00 o 
   2 -12   1       65.48       59.73      2.28 o 
   3 -12   1       43.25       38.05      2.82 o 
   4 -12   1       14.78       16.65      2.10 o 
   5 -12   1        1.01        1.18      0.86 o 
  -5 -11   1        8.70       10.56      1.85 o 
  -4 -11   1       11.59       15.70      1.96 o 
  -3 -11   1       94.34       92.06      2.35 o 
  -2 -11   1       88.12       83.34      1.96 o 
  -1 -11   1      121.31      124.49      1.89 o 
   0 -11   1      195.08      206.47      1.97 o 
   1 -11   1       42.73       43.08      2.93 o 
   2 -11   1        0.53        0.70      0.36 o 
   3 -11   1       61.28       59.65      3.42 o 
   4 -11   1       66.11       58.31      3.81 o 
   5 -11   1       13.48       11.35      1.87 o 
  -5 -10   1        9.12        7.03      1.52 o 
  -4 -10   1       29.75       30.98      2.67 o 
  -3 -10   1       45.60       46.35      1.97 o 
  -2 -10   1      288.00      276.17      3.45 o 
  -1 -10   1       37.05       37.59      0.76 o 
   0 -10   1      186.97      170.08      1.96 o 
   1 -10   1       79.74       79.28      2.18 o 
   2 -10   1        0.80        0.75      0.31 o 
   3 -10   1        2.50        2.93      0.85 o 
   4 -10   1       74.28       73.18      4.17 o 
   5 -10   1        3.17        4.91      1.31 o 
  -5  -9   1        0.55        0.38      0.56 o 
  -4  -9   1      201.26      190.83      6.40 o 
  -3  -9   1      275.03      271.86      4.63 o 
  -2  -9   1       28.99       28.66      1.08 o 
  -1  -9   1      101.92      101.13      1.21 o 
   0  -9   1      163.27      159.50      2.20 o 
   1  -9   1      495.33      473.13     15.83 o 
   2  -9   1       31.25       29.53      1.47 o 
   3  -9   1       30.57       26.36      2.19 o 
   4  -9   1        7.72        7.30      1.36 o 
   5  -9   1       12.77        9.89      1.76 o 
  -5  -8   1        3.57        3.80      1.17 o 
  -4  -8   1       39.11       42.69      3.00 o 
  -3  -8   1      190.64      188.27      3.80 o 
  -2  -8   1      240.08      232.30      2.98 o 
  -1  -8   1      117.99      115.92      1.85 o 
   0  -8   1      683.24      699.36     10.16 o 
   1  -8   1      329.53      326.19      5.44 o 
   2  -8   1      167.19      165.51      4.26 o 
   3  -8   1       74.25       69.51      3.46 o 
   4  -8   1       16.62       17.12      1.96 o 
   5  -8   1       27.04       26.62      2.73 o 
  -6  -7   1        4.25        5.09      1.35 o 
  -5  -7   1        0.05        0.19      0.58 o 
  -4  -7   1        2.31        3.55      0.92 o 
  -3  -7   1      110.80      111.89      4.37 o 
  -2  -7   1      212.45      205.62      3.34 o 
  -1  -7   1      156.84      142.12      2.02 o 
   0  -7   1      373.70      358.75      7.20 o 
   1  -7   1      263.60      267.95      4.73 o 
   2  -7   1      142.03      145.53      4.18 o 
   3  -7   1       17.68       15.78      1.62 o 
   4  -7   1       18.64       17.78      1.97 o 
   5  -7   1       22.29       23.21      2.51 o 
  -6  -6   1       11.40       11.01      1.88 o 
  -5  -6   1        9.35       12.42      1.78 o 
  -4  -6   1        7.25        5.24      1.07 o 
  -3  -6   1      172.04      180.62      3.58 o 
  -2  -6   1      100.90      107.98      2.36 o 
  -1  -6   1      759.61      767.26      4.92 o 
   0  -6   1      682.70      703.00      6.07 o 
   1  -6   1      133.95      126.40      3.15 o 
   2  -6   1      328.34      329.42      6.08 o 
   3  -6   1       99.08      103.13      3.99 o 
   4  -6   1      108.63      107.97      4.64 o 
   5  -6   1        7.07        7.06      1.40 o 
   6  -6   1       22.00       24.01      2.83 o 
  -6  -5   1       17.46       18.37      2.36 o 
  -5  -5   1        9.15        8.57      1.47 o 
  -4  -5   1        6.22        5.30      1.02 o 
  -3  -5   1      271.12      279.45      4.43 o 
  -2  -5   1       91.45       97.14      3.23 o 
  -1  -5   1      492.62      508.92      3.45 o 
   0  -5   1      618.57      647.12      5.52 o 
   1  -5   1      756.28      733.76      7.23 o 
   2  -5   1       51.92       54.46      2.41 o 
   3  -5   1       43.56       47.19      2.63 o 
   4  -5   1       21.05       23.49      2.14 o 
   5  -5   1       13.10       10.73      1.70 o 
   6  -5   1       17.22       18.08      2.42 o 
  -6  -4   1       13.70       15.22      2.14 o 
  -5  -4   1        9.56        8.94      1.48 o 
  -4  -4   1        3.41        3.58      0.90 o 
  -3  -4   1        4.74        4.71      0.71 o 
  -2  -4   1      181.33      183.10      4.12 o 
  -1  -4   1      302.99      296.10      2.46 o 
   0  -4   1     2320.71     2225.57     10.56 o 
   1  -4   1      579.80      552.68      6.07 o 
   2  -4   1       47.27       41.81      2.04 o 
   3  -4   1       56.40       55.36      2.77 o 
   4  -4   1       82.80       79.81      3.82 o 
   5  -4   1       22.28       20.75      2.24 o 
   6  -4   1        0.77        0.59      0.83 o 
  -6  -3   1        0.64       -0.77      0.77 o 
  -5  -3   1       20.70       18.14      2.01 o 
  -4  -3   1       95.73       96.20      3.97 o 
  -3  -3   1      260.31      280.77      4.21 o 
  -2  -3   1       68.44       68.59      1.34 o 
  -1  -3   1     1276.26     1257.21      3.94 o 
   0  -3   1      207.26      203.50      2.81 o 
   1  -3   1      816.65      811.56      7.01 o 
   2  -3   1       34.54       38.81      1.92 o 
   3  -3   1      126.62      122.70      4.01 o 
   4  -3   1       19.93       23.49      2.05 o 
   5  -3   1       11.09       10.75      1.61 o 
   6  -3   1        5.45        6.07      1.43 o 
  -6  -2   1       20.83       20.63      2.35 o 
  -5  -2   1       15.67       14.77      1.79 o 
  -4  -2   1       20.41       24.07      1.96 o 
  -3  -2   1       71.36       76.23      2.15 o 
  -2  -2   1      724.26      752.89      4.70 o 
  -1  -2   1     1340.21     1313.40      3.77 o 
   0  -2   1     1072.79     1069.24      6.12 o 
   1  -2   1     1639.11     1593.18      9.46 o 
   2  -2   1     1474.77     1487.86     11.41 o 
   3  -2   1      176.45      175.18      4.66 o 
   4  -2   1        2.95        3.48      0.88 o 
   5  -2   1       11.50       10.18      1.55 o 
   6  -2   1        3.77        5.16      0.93 o 
  -6  -1   1        5.58        5.74      1.25 o 
  -5  -1   1       92.24       93.93      4.28 o 
  -4  -1   1        2.77        3.38      0.81 o 
  -3  -1   1       23.31       24.37      0.93 o 
  -2  -1   1      174.49      163.93      2.30 o 
  -1  -1   1      441.06      413.53      5.25 o 
   0  -1   1      152.96      147.35      2.18 o 
   1  -1   1     5634.79     5367.47     16.72 o 
   2  -1   1      207.26      222.35      4.23 o 
   3  -1   1       30.65       28.27      1.84 o 
   4  -1   1       31.04       26.58      2.07 o 
   5  -1   1       33.39       33.49      2.66 o 
   6  -1   1        4.59        3.18      0.75 o 
  -6   0   1        3.13        5.82      1.40 o 
  -5   0   1        4.34        3.18      0.88 o 
  -4   0   1       90.73       96.12      3.68 o 
  -3   0   1      246.73      249.77      5.76 o 
  -2   0   1       34.51       37.46      1.15 o 
  -1   0   1       43.24       45.94      0.96 o 
   0   0   1      143.45      152.50      2.17 o 
   1   0   1     3402.69     3261.92     12.49 o 
   2   0   1        6.27        6.87      0.75 o 
   3   0   1       53.51       47.69      2.32 o 
   4   0   1       25.81       26.85      2.04 o 
   5   0   1        0.05        0.09      0.52 o 
   6   0   1       23.23       26.18      2.92 o 
  -6   1   1        5.59        7.16      1.57 o 
  -5   1   1       92.28       86.21      3.92 o 
  -4   1   1        2.74        2.81      0.68 o 
  -3   1   1       23.44       25.01      1.13 o 
  -2   1   1      174.13      162.48      2.43 o 
  -1   1   1      441.42      412.35      2.95 o 
   0   1   1      152.83      151.99      2.29 o 
   1   1   1     5637.17     5388.83     11.17 o 
   2   1   1      207.15      215.95      3.87 o 
   3   1   1       30.56       25.82      1.66 o 
   4   1   1       31.18       31.04      1.59 o 
   5   1   1       33.55       32.76      1.89 o 
   6   1   1        4.62        4.39      1.25 o 
  -6   2   1       20.77       22.11      2.54 o 
  -5   2   1       15.66       16.57      1.28 o 
  -4   2   1       20.40       22.87      1.71 o 
  -3   2   1       71.09       74.53      1.94 o 
  -2   2   1      724.15      750.73      5.31 o 
  -1   2   1     1340.18     1319.13      4.15 o 
   0   2   1     1073.06     1060.75      6.73 o 
   1   2   1     1639.00     1652.89      6.13 o 
   2   2   1     1474.45     1485.94      8.57 o 
   3   2   1      176.71      168.40      3.46 o 
   4   2   1        2.93        2.48      0.57 o 
   5   2   1       11.46       11.26      1.12 o 
   6   2   1        3.80        6.46      1.50 o 
  -6   3   1        0.65        1.20      0.80 o 
  -5   3   1       20.69       18.39      2.04 o 
  -4   3   1       95.77       98.23      2.97 o 
  -3   3   1      260.40      274.40      3.65 o 
  -2   3   1       68.47       66.19      1.63 o 
  -1   3   1     1275.85     1242.93      4.15 o 
   0   3   1      207.47      203.25      1.50 o 
   1   3   1      816.63      838.41     11.13 o 
   2   3   1       34.53       36.30      1.31 o 
   3   3   1      126.61      121.98      4.40 o 
   4   3   1       19.96       19.82      1.26 o 
   5   3   1       11.09       10.80      1.69 o 
   6   3   1        5.46        7.48      1.64 o 
  -6   4   1       13.72       13.84      2.07 o 
  -5   4   1        9.61        9.35      1.50 o 
  -4   4   1        3.42        3.77      0.54 o 
  -3   4   1        4.78        5.30      0.46 o 
  -2   4   1      181.98      185.30      4.28 o 
  -1   4   1      303.28      302.25      2.08 o 
   0   4   1     2320.64     2217.12      5.66 o 
   1   4   1      579.57      583.28      2.98 o 
   2   4   1       47.26       40.59      1.21 o 
   3   4   1       56.35       56.54      2.11 o 
   4   4   1       82.74       81.69      4.10 o 
   5   4   1       22.26       19.80      2.25 o 
   6   4   1        0.77        0.61      0.74 o 
  -6   5   1       17.47       15.55      2.18 o 
  -5   5   1        9.15        6.25      1.25 o 
  -4   5   1        6.25        6.87      1.15 o 
  -3   5   1      271.46      261.91      2.99 o 
  -2   5   1       91.48       94.78      2.10 o 
  -1   5   1      492.08      515.35      5.13 o 
   0   5   1      618.37      630.76      3.34 o 
   1   5   1      756.95      757.05      6.57 o 
   2   5   1       52.15       55.56      1.36 o 
   3   5   1       43.55       48.58      2.02 o 
   4   5   1       20.98       21.26      2.09 o 
   5   5   1       13.12       12.70      1.88 o 
   6   5   1       17.18       18.88      2.51 o 
  -6   6   1       11.38       11.66      1.93 o 
  -5   6   1        9.37       11.97      1.73 o 
  -4   6   1        7.31        5.58      0.78 o 
  -3   6   1      172.00      175.28      2.95 o 
  -2   6   1      100.91      110.53      2.36 o 
  -1   6   1      759.07      777.19      5.92 o 
   0   6   1      682.86      696.07      3.81 o 
   1   6   1      133.65      137.12      3.13 o 
   2   6   1      328.61      331.24      4.02 o 
   3   6   1       99.11       98.87      2.22 o 
   4   6   1      108.77      113.19      4.76 o 
   5   6   1        7.04        6.66      1.45 o 
  -6   7   1        4.25        2.00      0.89 o 
  -5   7   1        0.05        0.12      0.49 o 
  -4   7   1        2.33        2.85      0.72 o 
  -3   7   1      111.22      112.66      2.90 o 
  -2   7   1      211.94      209.80      3.39 o 
  -1   7   1      156.62      148.30      2.05 o 
   0   7   1      373.95      358.40      2.94 o 
   1   7   1      262.87      288.58      3.81 o 
   2   7   1      142.20      144.34      3.65 o 
   3   7   1       17.70       22.25      1.93 o 
   4   7   1       18.65       20.48      2.10 o 
   5   7   1       22.24       24.26      2.55 o 
  -6   8   1        6.96        7.44      1.60 o 
  -5   8   1        3.58        2.41      0.91 o 
  -4   8   1       39.11       37.28      1.95 o 
  -3   8   1      190.33      192.33      4.98 o 
  -2   8   1      240.00      238.03      3.78 o 
  -1   8   1      117.92      116.32      1.91 o 
   0   8   1      683.44      705.68      4.40 o 
   1   8   1      329.93      353.44      3.73 o 
   2   8   1      167.23      167.87      3.47 o 
   3   8   1       74.31       77.34      3.65 o 
   4   8   1       16.50       17.86      2.03 o 
   5   8   1       27.03       32.25      3.01 o 
  -6   9   1        0.60        3.81      1.24 o 
  -5   9   1        0.55       -0.69      0.69 o 
  -4   9   1      201.35      202.05      8.58 o 
  -3   9   1      274.92      271.74      4.75 o 
  -2   9   1       29.06       28.96      1.38 o 
  -1   9   1      101.81      105.50      1.93 o 
   0   9   1      163.33      157.92      3.34 o 
   1   9   1      495.41      506.83      4.69 o 
   2   9   1       31.29       31.43      1.18 o 
   3   9   1       30.61       29.47      2.34 o 
   4   9   1        7.72        5.33      1.18 o 
   5   9   1       12.83       10.74      1.77 o 
  -5  10   1        9.11       10.39      1.71 o 
  -4  10   1       29.75       30.33      1.86 o 
  -3  10   1       45.42       47.45      2.07 o 
  -2  10   1      287.96      293.78      4.54 o 
  -1  10   1       36.92       36.17      1.19 o 
   0  10   1      186.81      171.19      2.43 o 
   1  10   1       79.85       81.93      2.48 o 
   2  10   1        0.82        1.33      0.57 o 
   3  10   1        2.49        3.48      0.93 o 
   4  10   1       74.25       81.30      4.41 o 
   5  10   1        3.16        4.15      1.25 o 
  -5  11   1        8.76        8.29      1.54 o 
  -4  11   1       11.55       12.94      1.74 o 
  -3  11   1       94.32      103.12      3.13 o 
  -2  11   1       88.09       87.02      2.58 o 
  -1  11   1      121.17      129.48      2.76 o 
   0  11   1      195.17      202.60      5.29 o 
   1  11   1       42.85       44.80      1.76 o 
   2  11   1        0.53        0.42      0.44 o 
   3  11   1       61.23       57.70      3.47 o 
   4  11   1       66.04       66.45      4.08 o 
   5  11   1       13.45       13.16      2.05 o 
  -5  12   1        2.87        1.83      0.89 o 
  -4  12   1       11.21        9.31      1.50 o 
  -3  12   1       82.35       84.03      2.91 o 
  -2  12   1      120.07      120.72      3.14 o 
  -1  12   1       90.86       93.82      2.10 o 
   0  12   1       21.48       23.53      1.00 o 
   1  12   1       15.67       13.83      0.88 o 
   2  12   1       65.36       59.64      3.30 o 
   3  12   1       43.20       46.70      3.20 o 
   4  12   1       14.83       19.14      2.28 o 
   5  12   1        1.01        2.96      1.13 o 
  -5  13   1        0.87       -0.40      0.73 o 
  -4  13   1       13.14       10.41      1.64 o 
  -3  13   1       80.67       84.94      3.01 o 
  -2  13   1      140.94      142.34      4.14 o 
  -1  13   1      146.99      144.06      2.71 o 
   0  13   1       69.56       66.13      1.75 o 
   1  13   1       30.91       28.90      2.26 o 
   2  13   1       20.74       20.81      2.06 o 
   3  13   1        3.27        3.01      0.97 o 
   4  13   1       37.32       40.58      3.36 o 
  -5  14   1        0.99        1.40      0.80 o 
  -4  14   1       10.25       10.82      1.71 o 
  -3  14   1       11.17       12.47      1.22 o 
  -2  14   1       51.97       51.28      2.20 o 
  -1  14   1      103.22       99.06      2.59 o 
   0  14   1       30.76       28.11      1.19 o 
   1  14   1       21.92       20.79      2.00 o 
   2  14   1       49.03       51.49      3.31 o 
   3  14   1        0.39        0.87      0.55 o 
   4  14   1       13.37       14.94      2.12 o 
  -5  15   1        9.48       11.27      1.96 o 
  -4  15   1       51.09       47.73      3.56 o 
  -3  15   1       35.17       37.08      2.13 o 
  -2  15   1       21.66       22.27      1.52 o 
  -1  15   1       85.94       89.31      2.31 o 
   0  15   1        9.54        7.98      0.69 o 
   1  15   1       44.34       36.53      2.75 o 
   2  15   1        6.20        6.06      1.24 o 
   3  15   1       17.46       16.81      2.12 o 
   4  15   1        2.27        2.76      1.01 o 
  -4  16   1        2.29        3.00      1.10 o 
  -3  16   1       45.58       40.78      2.29 o 
  -2  16   1      119.76      123.98      3.66 o 
  -1  16   1       54.18       50.70      1.82 o 
   0  16   1       18.73       20.04      2.09 o 
   1  16   1       35.20       34.03      2.74 o 
   2  16   1       43.22       41.79      3.16 o 
   3  16   1       11.25       14.08      2.01 o 
   4  16   1        1.36        0.02      0.64 o 
  -4  17   1       13.57       13.97      2.03 o 
  -3  17   1        4.66        5.08      1.18 o 
  -2  17   1       28.11       29.75      1.86 o 
  -1  17   1       21.37       21.30      1.23 o 
   0  17   1       72.80       66.40      2.66 o 
   1  17   1       13.67       12.83      1.76 o 
   2  17   1       30.38       33.50      2.96 o 
   3  17   1        7.37        8.67      1.63 o 
  -4  18   1       11.23       15.60      2.21 o 
  -3  18   1        4.00        4.30      1.14 o 
  -2  18   1        9.76       11.47      2.45 o 
  -1  18   1       21.99       22.93      1.33 o 
   0  18   1       44.53       46.10      2.30 o 
   1  18   1        3.44        4.39      1.14 o 
   2  18   1        7.04        6.69      1.43 o 
   3  18   1       24.59       26.63      2.85 o 
  -3  19   1        0.71        0.76      0.73 o 
  -2  19   1        8.29        8.72      1.10 o 
  -1  19   1       10.05       12.42      1.27 o 
   0  19   1        0.85       -0.02      0.99 o 
   1  19   1        3.19        4.64      1.15 o 
   2  19   1        0.11       -0.93      0.93 o 
   3  19   1        4.40        3.22      1.15 o 
  -3  20   1        1.40       -0.75      0.75 o 
  -2  20   1       10.86        9.77      1.66 o 
  -1  20   1       11.42       10.84      1.67 o 
   0  20   1        4.90        5.52      0.89 o 
   1  20   1        9.76       11.85      1.86 o 
   2  20   1       11.19       15.88      2.22 o 
  -2  21   1        4.43        5.35      1.28 o 
  -1  21   1        1.40        4.46      1.16 o 
   0  21   1       18.55       19.29      1.68 o 
   1  21   1        7.90       10.20      1.84 o 
  -1  22   1       22.56       27.19      2.82 o 
   0  22   1       12.47       13.62      2.02 o 
  -1 -21   2        6.55        6.87      1.13 o 
   0 -21   2        0.60        0.69      0.39 o 
   1 -21   2       13.09       13.35      2.18 o 
  -2 -20   2        8.83        7.84      1.68 o 
  -1 -20   2        6.25        6.88      0.87 o 
   0 -20   2       16.45       17.52      1.67 o 
   1 -20   2       11.55       10.08      1.32 o 
  -3 -19   2       25.48       25.91      2.92 o 
  -2 -19   2        0.36       -0.40      0.56 o 
  -1 -19   2       11.35        9.78      0.99 o 
   0 -19   2       10.20       10.96      1.28 o 
   1 -19   2       14.16       11.98      1.98 o 
   2 -19   2        6.05        6.19      1.56 o 
  -3 -18   2       26.00       31.16      3.01 o 
  -2 -18   2        2.90        2.76      0.89 o 
  -1 -18   2       14.38       17.47      1.59 o 
   0 -18   2       20.42       20.35      1.66 o 
   1 -18   2       20.49       20.41      2.47 o 
   2 -18   2       17.20       18.97      2.49 o 
   3 -18   2       16.14       16.26      2.26 o 
  -4 -17   2       18.39       18.11      2.37 o 
  -3 -17   2       10.57       10.80      1.23 o 
  -2 -17   2        2.79        2.41      0.90 o 
  -1 -17   2       12.57       11.03      1.40 o 
   0 -17   2       21.38       18.45      1.71 o 
   1 -17   2       14.10       15.13      2.05 o 
   2 -17   2       21.96       21.94      2.26 o 
   3 -17   2        6.34        4.90      1.26 o 
  -4 -16   2        5.50        5.94      1.39 o 
  -3 -16   2        4.59        5.01      0.83 o 
  -2 -16   2        9.44        9.95      1.05 o 
  -1 -16   2        9.39       11.54      1.20 o 
   0 -16   2       22.49       22.15      1.61 o 
   1 -16   2       24.40       22.94      2.43 o 
   2 -16   2        4.04        5.67      0.99 o 
   3 -16   2       13.49       12.04      1.86 o 
   4 -16   2        1.48        2.28      0.95 o 
  -4 -15   2       20.45       19.44      1.61 o 
  -3 -15   2        5.76        4.78      0.79 o 
  -2 -15   2       57.80       57.69      1.99 o 
  -1 -15   2      101.12       92.85      3.15 o 
   0 -15   2       75.13       73.33      2.80 o 
   1 -15   2       31.31       28.21      1.66 o 
   2 -15   2       29.69       27.74      1.81 o 
   3 -15   2        0.97        1.09      0.64 o 
   4 -15   2        5.79        5.75      1.49 o 
  -4 -14   2        0.81        0.89      0.45 o 
  -3 -14   2       16.01       15.54      1.07 o 
  -2 -14   2       73.80       70.52      2.40 o 
  -1 -14   2       71.17       65.28      1.61 o 
   0 -14   2      421.56      396.79      8.82 o 
   1 -14   2        3.35        3.33      0.61 o 
   2 -14   2       20.58       18.95      2.06 o 
   3 -14   2        3.17        2.02      0.82 o 
   4 -14   2       14.80       15.10      2.23 o 
  -5 -13   2       17.54       16.66      2.31 o 
  -4 -13   2        5.16        4.45      0.78 o 
  -3 -13   2       76.34       73.85      3.45 o 
  -2 -13   2       54.64       53.26      1.53 o 
  -1 -13   2       14.71       13.49      0.73 o 
   0 -13   2      142.87      135.47      3.07 o 
   1 -13   2      124.26      123.36      3.24 o 
   2 -13   2       47.96       49.66      2.27 o 
   3 -13   2       11.89       10.10      1.60 o 
   4 -13   2        8.02        6.68      1.49 o 
  -5 -12   2        2.22        3.79      1.18 o 
  -4 -12   2        9.80       10.58      1.16 o 
  -3 -12   2       52.87       49.96      1.80 o 
  -2 -12   2       69.91       69.77      1.84 o 
  -1 -12   2      263.34      251.38      3.56 o 
   0 -12   2       28.19       28.27      1.36 o 
   1 -12   2        6.51        4.79      0.83 o 
   2 -12   2       20.71       21.47      1.57 o 
   3 -12   2        6.96        6.44      1.26 o 
   4 -12   2        7.83        6.03      1.38 o 
  -5 -11   2        1.22        2.13      0.97 o 
  -4 -11   2       13.46       12.31      2.15 o 
  -3 -11   2      189.12      179.98      3.32 o 
  -2 -11   2      111.65      105.62      2.03 o 
  -1 -11   2      409.42      388.88      4.26 o 
   0 -11   2       22.27       21.64      1.16 o 
   1 -11   2       60.28       65.17      2.20 o 
   2 -11   2       18.85       16.34      2.17 o 
   3 -11   2       46.31       43.46      3.08 o 
   4 -11   2       21.29       21.97      2.48 o 
   5 -11   2        0.11        0.94      0.78 o 
  -5 -10   2       26.96       32.83      3.10 o 
  -4 -10   2        1.76        1.74      0.49 o 
  -3 -10   2      110.80      104.76      3.06 o 
  -2 -10   2      283.79      273.71      3.57 o 
  -1 -10   2      272.84      260.98      2.65 o 
   0 -10   2      292.59      285.93      6.22 o 
   1 -10   2       41.12       38.93      1.92 o 
   2 -10   2      181.04      189.60      4.05 o 
   3 -10   2        7.23        7.61      1.34 o 
   4 -10   2        3.17        1.39      0.76 o 
   5 -10   2        0.14       -0.84      0.84 o 
  -5  -9   2       39.73       43.47      3.51 o 
  -4  -9   2       20.46       19.46      1.47 o 
  -3  -9   2        8.35        7.50      0.83 o 
  -2  -9   2      172.23      163.35      3.25 o 
  -1  -9   2      219.90      218.07      2.36 o 
   0  -9   2       48.95       46.21      1.37 o 
   1  -9   2       33.18       33.39      4.05 o 
   2  -9   2       43.27       45.27      2.65 o 
   3  -9   2       18.86       18.04      1.92 o 
   4  -9   2        8.67        6.40      1.37 o 
   5  -9   2       30.03       29.23      3.05 o 
  -5  -8   2       20.51       21.44      2.42 o 
  -4  -8   2       94.96       90.77      3.47 o 
  -3  -8   2       14.11       14.75      1.13 o 
  -2  -8   2      108.37      103.11      2.48 o 
  -1  -8   2       61.58       58.30      1.85 o 
   0  -8   2      283.49      267.51      3.59 o 
   1  -8   2      209.11      198.55      4.41 o 
   2  -8   2      136.75      136.84      4.50 o 
   3  -8   2       31.78       32.28      2.52 o 
   4  -8   2       39.25       42.36      3.22 o 
   5  -8   2        2.04        1.94      0.92 o 
  -6  -7   2        9.17        7.86      1.73 o 
  -5  -7   2        6.39        5.23      1.25 o 
  -4  -7   2        0.28        0.13      0.34 o 
  -3  -7   2       68.96       68.70      2.35 o 
  -2  -7   2      188.83      202.29      5.00 o 
  -1  -7   2      716.56      713.69      4.90 o 
   0  -7   2      118.82      117.77      2.27 o 
   1  -7   2       77.68       84.64      2.16 o 
   2  -7   2       30.87       31.85      2.13 o 
   3  -7   2        4.27        3.31      0.87 o 
   4  -7   2       20.73       20.61      2.21 o 
   5  -7   2        1.00        2.38      1.02 o 
  -6  -6   2       15.60       15.64      2.25 o 
  -5  -6   2       19.92       19.37      2.24 o 
  -4  -6   2       93.45       97.16      3.11 o 
  -3  -6   2        9.24        9.10      1.22 o 
  -2  -6   2        0.09        0.45      0.10 o 
  -1  -6   2      381.07      390.72      3.45 o 
   0  -6   2      318.65      332.67      4.48 o 
   1  -6   2       95.51       99.35      2.26 o 
   2  -6   2       92.14       90.56      3.51 o 
   3  -6   2       61.81       59.50      3.22 o 
   4  -6   2       39.14       39.92      3.00 o 
   5  -6   2        1.48        1.11      0.76 o 
  -6  -5   2       10.14       10.42      1.82 o 
  -5  -5   2       18.39       17.97      2.10 o 
  -4  -5   2       14.13       14.42      1.21 o 
  -3  -5   2      251.27      245.16      6.09 o 
  -2  -5   2      109.20      103.42      1.43 o 
  -1  -5   2      376.63      373.22      2.51 o 
   0  -5   2      138.15      156.64      2.35 o 
   1  -5   2      223.31      223.76      8.53 o 
   2  -5   2      225.92      219.95      5.31 o 
   3  -5   2       43.95       49.14      2.88 o 
   4  -5   2        5.78        5.30      1.15 o 
   5  -5   2       14.78       12.29      1.88 o 
   6  -5   2        7.97        3.26      1.20 o 
  -6  -4   2        2.24        2.75      1.00 o 
  -5  -4   2       77.05       80.18      4.30 o 
  -4  -4   2       17.94       16.35      1.26 o 
  -3  -4   2       67.83       70.42      2.30 o 
  -2  -4   2      182.37      196.28      2.44 o 
  -1  -4   2      368.49      406.32      2.50 o 
   0  -4   2      311.10      327.23      3.19 o 
   1  -4   2      100.49       94.43      2.98 o 
   2  -4   2      810.38      837.52     10.08 o 
   3  -4   2      119.74      119.07      4.35 o 
   4  -4   2       96.88      102.96      4.60 o 
   5  -4   2        7.31        7.20      1.46 o 
   6  -4   2       22.64       21.79      2.71 o 
  -6  -3   2       10.87       12.04      1.87 o 
  -5  -3   2       96.66       99.44      4.66 o 
  -4  -3   2       89.63       90.45      2.86 o 
  -3  -3   2       14.36       12.27      0.78 o 
  -2  -3   2      340.05      355.08      3.48 o 
  -1  -3   2      743.77      746.74      3.20 o 
   0  -3   2      564.85      581.83      7.25 o 
   1  -3   2        7.39        4.99      0.71 o 
   2  -3   2      228.04      237.00      5.26 o 
   3  -3   2      417.17      409.03      7.92 o 
   4  -3   2       42.87       46.91      3.06 o 
   5  -3   2        1.07        1.02      0.75 o 
   6  -3   2        7.62        6.18      1.45 o 
  -6  -2   2       22.77       22.16      2.44 o 
  -5  -2   2       26.32       26.03      2.36 o 
  -4  -2   2        0.67        0.83      0.51 o 
  -3  -2   2      113.24      111.34      2.39 o 
  -2  -2   2      502.83      542.50      4.48 o 
  -1  -2   2      232.82      232.45      2.11 o 
   0  -2   2      848.89      835.79      7.48 o 
   1  -2   2      365.52      380.66      5.66 o 
   2  -2   2      729.39      749.55      9.12 o 
   3  -2   2      166.31      173.40      5.01 o 
   4  -2   2       68.56       70.45      3.68 o 
   5  -2   2        0.55        0.92      0.71 o 
   6  -2   2       15.25       19.65      2.48 o 
  -6  -1   2        4.58        3.64      1.07 o 
  -5  -1   2       17.64       16.42      1.86 o 
  -4  -1   2       20.55       18.19      0.97 o 
  -3  -1   2      504.22      505.73      5.21 o 
  -2  -1   2      345.14      369.47      6.39 o 
  -1  -1   2      347.50      349.29      4.12 o 
   0  -1   2      848.32      816.90      5.79 o 
   1  -1   2      548.18      599.68      6.92 o 
   2  -1   2      256.85      266.71      5.32 o 
   3  -1   2       32.01       31.05      2.10 o 
   4  -1   2       21.70       20.14      1.96 o 
   5  -1   2        1.85        2.64      0.90 o 
   6  -1   2        1.73        1.09      0.90 o 
  -6   0   2        0.00       -0.30      0.39 o 
  -5   0   2        8.79        9.16      1.37 o 
  -4   0   2       34.70       34.09      1.44 o 
  -3   0   2       18.11       15.95      0.95 o 
  -2   0   2       30.86       34.67      1.20 o 
  -1   0   2        0.01        0.54      0.21 o 
   0   0   2        0.20        0.85      0.17 o 
   1   0   2      405.23      392.54      3.53 o 
   2   0   2      121.72      122.29      3.54 o 
   3   0   2       19.50       21.34      1.72 o 
   4   0   2       82.53       83.25      2.78 o 
   5   0   2       19.76       20.03      1.58 o 
   6   0   2        0.01       -0.78      0.78 o 
  -6   1   2        4.59        5.58      1.26 o 
  -5   1   2       17.63       18.62      1.88 o 
  -4   1   2       20.49       20.63      1.24 o 
  -3   1   2      504.50      509.61     11.32 o 
  -2   1   2      345.70      368.61      3.95 o 
  -1   1   2      347.32      354.12      3.55 o 
   0   1   2      847.95      836.40      4.17 o 
   1   1   2      548.78      585.33      5.00 o 
   2   1   2      256.92      268.23      5.55 o 
   3   1   2       32.09       31.75      1.70 o 
   4   1   2       21.67       22.21      1.47 o 
   5   1   2        1.87        0.67      0.81 o 
   6   1   2        1.73        2.70      1.06 o 
  -6   2   2       22.79       19.57      2.34 o 
  -5   2   2       26.32       28.13      1.66 o 
  -4   2   2        0.67        0.44      0.29 o 
  -3   2   2      113.35      109.75      7.34 o 
  -2   2   2      502.46      539.50      4.83 o 
  -1   2   2      232.44      236.01      1.80 o 
   0   2   2      849.52      839.86      5.02 o 
   1   2   2      365.40      374.75      3.54 o 
   2   2   2      729.62      741.63      5.96 o 
   3   2   2      166.27      163.40      3.31 o 
   4   2   2       68.52       70.03      2.51 o 
   5   2   2        0.54        0.13      0.70 o 
  -6   3   2       10.86       10.03      1.68 o 
  -5   3   2       96.81       92.45      4.41 o 
  -4   3   2       89.83       91.57      2.14 o 
  -3   3   2       14.33       12.51      0.73 o 
  -2   3   2      339.80      363.93      3.09 o 
  -1   3   2      743.58      751.02      3.30 o 
   0   3   2      564.70      566.04      5.17 o 
   1   3   2        7.42        5.00      0.44 o 
   2   3   2      228.13      229.13      3.30 o 
   3   3   2      416.98      412.08      5.20 o 
   4   3   2       42.89       41.47      3.46 o 
   5   3   2        1.07        1.70      0.75 o 
  -6   4   2        2.28        2.58      1.02 o 
  -5   4   2       76.90       80.54      4.13 o 
  -4   4   2       17.97       17.77      0.96 o 
  -3   4   2       67.61       66.60      1.63 o 
  -2   4   2      182.59      200.63      2.79 o 
  -1   4   2      368.72      410.05      2.30 o 
   0   4   2      310.93      328.20      3.36 o 
   1   4   2      100.38       96.43      1.57 o 
   2   4   2      810.70      830.96      6.26 o 
   3   4   2      120.02      119.77      2.78 o 
   4   4   2       97.10       97.65      2.90 o 
   5   4   2        7.32        6.28      1.41 o 
  -6   5   2       10.13       11.89      1.86 o 
  -5   5   2       18.33       18.24      2.02 o 
  -4   5   2       14.15       14.15      1.14 o 
  -3   5   2      251.23      245.20      4.04 o 
  -2   5   2      109.02      106.44      1.87 o 
  -1   5   2      377.25      379.11      2.29 o 
   0   5   2      137.89      154.60      2.44 o 
   1   5   2      223.63      218.45      5.71 o 
   2   5   2      225.87      214.15      5.44 o 
   3   5   2       43.99       47.59      1.73 o 
   4   5   2        5.78        7.05      1.31 o 
   5   5   2       14.79       14.13      1.97 o 
  -6   6   2       15.60       13.49      2.00 o 
  -5   6   2       19.97       18.97      1.51 o 
  -4   6   2       93.61       92.44      4.07 o 
  -3   6   2        9.30        9.68      1.02 o 
  -2   6   2        0.09        0.78      0.16 o 
  -1   6   2      380.91      402.40      3.39 o 
   0   6   2      318.76      329.58      2.73 o 
   1   6   2       95.42      100.43      2.17 o 
   2   6   2       91.98       88.07      2.01 o 
   3   6   2       61.80       61.40      1.94 o 
   4   6   2       39.11       37.06      2.86 o 
   5   6   2        1.47        1.70      0.82 o 
  -6   7   2        9.14        7.69      1.55 o 
  -5   7   2        6.41        6.27      1.61 o 
  -4   7   2        0.29        0.25      0.59 o 
  -3   7   2       68.94       64.96      2.17 o 
  -2   7   2      189.15      199.24      3.25 o 
  -1   7   2      716.15      714.74      3.17 o 
   0   7   2      118.83      121.45      2.12 o 
   1   7   2       77.57       80.98      2.01 o 
   2   7   2       30.81       31.12      1.12 o 
   3   7   2        4.25        7.09      1.20 o 
   4   7   2       20.75       19.69      2.13 o 
   5   7   2        1.01        2.79      0.95 o 
  -6   8   2        2.38        3.08      1.05 o 
  -5   8   2       20.53       22.35      1.70 o 
  -4   8   2       94.80       91.74      3.01 o 
  -3   8   2       14.03       13.59      1.03 o 
  -2   8   2      108.43      105.96      2.48 o 
  -1   8   2       61.59       57.78      1.36 o 
   0   8   2      283.44      265.63      2.81 o 
   1   8   2      209.37      203.13      3.32 o 
   2   8   2      136.47      133.88      2.84 o 
   3   8   2       31.85       29.40      2.34 o 
   4   8   2       39.36       33.73      2.84 o 
   5   8   2        2.05        2.05      0.91 o 
  -5   9   2       39.81       39.69      2.29 o 
  -4   9   2       20.51       23.03      1.57 o 
  -3   9   2        8.38        7.57      0.96 o 
  -2   9   2      172.41      168.44      4.43 o 
  -1   9   2      219.42      226.43      3.04 o 
   0   9   2       48.86       46.92      1.26 o 
   1   9   2       33.23       32.48      3.05 o 
   2   9   2       43.26       44.84      1.69 o 
   3   9   2       18.67       19.53      2.00 o 
   4   9   2        8.68        9.84      1.61 o 
   5   9   2       29.96       28.25      2.93 o 
  -5  10   2       26.88       28.59      1.98 o 
  -4  10   2        1.74        1.93      0.54 o 
  -3  10   2      110.74      113.53      5.42 o 
  -2  10   2      283.22      271.38      6.49 o 
  -1  10   2      272.72      266.08      3.23 o 
   0  10   2      292.57      287.71      3.26 o 
   1  10   2       41.00       40.73      1.58 o 
   2  10   2      181.38      189.47      6.09 o 
   3  10   2        7.23        7.19      1.33 o 
   4  10   2        3.18        4.19      1.13 o 
   5  10   2        0.14       -0.69      0.78 o 
  -5  11   2        1.23        1.66      0.71 o 
  -4  11   2       13.49       14.31      1.32 o 
  -3  11   2      189.43      186.81      4.13 o 
  -2  11   2      111.65      112.34      3.55 o 
  -1  11   2      409.85      393.40      4.85 o 
   0  11   2       22.25       22.79      0.97 o 
   1  11   2       60.42       63.45      2.04 o 
   2  11   2       18.90       16.87      1.80 o 
   3  11   2       46.20       43.57      3.11 o 
   4  11   2       21.30       18.19      2.24 o 
   5  11   2        0.11        1.87      0.94 o 
  -4  12   2        9.83        9.48      1.75 o 
  -3  12   2       52.71       56.37      2.42 o 
  -2  12   2       70.11       74.67      2.43 o 
  -1  12   2      263.42      253.65      6.27 o 
   0  12   2       28.16       29.75      1.61 o 
   1  12   2        6.48        6.37      0.72 o 
   2  12   2       20.77       20.99      2.07 o 
   3  12   2        6.96        5.69      1.23 o 
   4  12   2        7.84       11.45      1.84 o 
  -4  13   2        5.18        4.74      0.95 o 
  -3  13   2       76.21       82.03      3.81 o 
  -2  13   2       54.43       59.76      2.26 o 
  -1  13   2       14.72       14.21      0.87 o 
   0  13   2      142.98      146.80      2.67 o 
   1  13   2      124.18      126.29      3.05 o 
   2  13   2       47.84       46.49      3.16 o 
   3  13   2       11.91       13.41      1.88 o 
   4  13   2        8.00        9.06      1.69 o 
  -4  14   2        0.80        0.08      0.60 o 
  -3  14   2       15.98       19.19      1.47 o 
  -2  14   2       73.97       76.38      2.66 o 
  -1  14   2       71.16       65.54      3.03 o 
   0  14   2      421.33      417.24      4.67 o 
   1  14   2        3.36        3.42      0.98 o 
   2  14   2       20.56       23.40      2.33 o 
   3  14   2        3.17        4.66      1.24 o 
   4  14   2       14.79       16.75      2.29 o 
  -4  15   2       20.40       21.28      2.61 o 
  -3  15   2        5.80        5.74      0.87 o 
  -2  15   2       57.93       62.39      3.27 o 
  -1  15   2      101.03      102.80      2.49 o 
   0  15   2       75.10       78.08      3.16 o 
   1  15   2       31.29       27.36      2.48 o 
   2  15   2       29.82       26.60      2.55 o 
   3  15   2        0.97        3.34      1.09 o 
   4  15   2        5.75        6.74      1.47 o 
  -4  16   2        5.54        4.56      1.35 o 
  -3  16   2        4.59        6.15      1.38 o 
  -2  16   2        9.48       11.29      1.66 o 
  -1  16   2        9.40       12.41      0.92 o 
   0  16   2       22.49       22.26      1.18 o 
   1  16   2       24.33       26.49      2.51 o 
   2  16   2        4.06        3.00      1.01 o 
   3  16   2       13.40       17.00      2.26 o 
  -3  17   2       10.60       12.90      2.02 o 
  -2  17   2        2.78        2.80      0.63 o 
  -1  17   2       12.56       13.37      0.98 o 
   0  17   2       21.39       21.38      1.52 o 
   1  17   2       14.17       12.81      1.85 o 
   2  17   2       21.96       20.86      2.44 o 
   3  17   2        6.39        6.62      1.55 o 
  -3  18   2       26.01       26.18      2.90 o 
  -2  18   2        2.90        3.23      1.08 o 
  -1  18   2       14.36       15.17      1.09 o 
   0  18   2       20.46       23.02      2.43 o 
   1  18   2       20.55       20.02      2.35 o 
   2  18   2       17.32       16.08      2.19 o 
   3  18   2       16.21       16.43      2.35 o 
  -3  19   2       25.51       22.42      2.73 o 
  -2  19   2        0.36       -0.05      0.58 o 
  -1  19   2       11.32       11.44      1.86 o 
   0  19   2       10.21       11.34      1.78 o 
   1  19   2       14.12       12.93      1.98 o 
   2  19   2        6.05        5.43      1.35 o 
  -2  20   2        8.85       11.04      1.89 o 
  -1  20   2        6.22        7.17      1.51 o 
   0  20   2       16.42       19.79      2.43 o 
   1  20   2       11.59       11.46      1.92 o 
   0  21   2        0.59       -1.01      1.01 o 
  -1 -21   3       16.69       21.91      1.93 o 
   0 -21   3       10.94        8.37      1.83 o 
  -2 -20   3        7.07        7.81      1.13 o 
  -1 -20   3       20.39       25.59      1.66 o 
   0 -20   3        1.07        0.77      0.57 o 
   1 -20   3        3.88        4.01      0.86 o 
  -2 -19   3       31.79       32.02      3.62 o 
  -1 -19   3       22.10       23.08      1.53 o 
   0 -19   3       28.81       30.06      2.17 o 
   1 -19   3       14.49       15.41      1.60 o 
   2 -19   3       10.48        9.57      1.96 o 
  -2 -18   3       25.25       25.60      1.95 o 
  -1 -18   3       20.94       22.78      1.46 o 
   0 -18   3        3.57        6.48      1.04 o 
   1 -18   3       27.73       30.04      2.98 o 
   2 -18   3        1.20       -0.50      0.78 o 
   3 -18   3        3.29        5.47      1.44 o 
  -3 -17   3        7.05        8.20      1.52 o 
  -2 -17   3        4.02        5.04      0.88 o 
  -1 -17   3        4.21        2.81      0.54 o 
   0 -17   3       15.16       13.88      1.39 o 
   1 -17   3       14.18       13.03      1.96 o 
   2 -17   3        5.36        5.09      1.12 o 
   3 -17   3        8.66        7.72      1.61 o 
  -4 -16   3        4.00        5.21      1.31 o 
  -3 -16   3        7.39        8.54      1.48 o 
  -2 -16   3       14.34       13.62      1.05 o 
  -1 -16   3       31.99       30.89      1.59 o 
   0 -16   3       22.48       22.32      1.70 o 
   1 -16   3       10.55       10.97      1.72 o 
   2 -16   3       15.66       15.40      1.47 o 
   3 -16   3        3.90        3.42      1.12 o 
  -4 -15   3        1.11        2.29      0.65 o 
  -3 -15   3        2.58        5.57      0.85 o 
  -2 -15   3        1.86        0.83      0.39 o 
  -1 -15   3       17.47       16.54      0.95 o 
   0 -15   3        4.63        6.12      0.94 o 
   1 -15   3       58.73       57.95      2.48 o 
   2 -15   3        0.47        1.41      0.50 o 
   3 -15   3        9.67       15.56      2.20 o 
  -4 -14   3       32.89       36.14      2.23 o 
  -3 -14   3       12.43       12.86      1.00 o 
  -2 -14   3       74.83       72.56      2.53 o 
  -1 -14   3       81.60       80.80      2.00 o 
   0 -14   3      123.49      120.73      3.60 o 
   1 -14   3       21.34       19.43      1.42 o 
   2 -14   3       27.70       25.84      1.79 o 
   3 -14   3       48.43       45.74      3.59 o 
   4 -14   3        3.03        2.27      1.04 o 
  -5 -13   3        9.42       10.10      1.83 o 
  -4 -13   3        1.82        1.76      0.56 o 
  -3 -13   3        3.05        2.79      0.49 o 
  -2 -13   3      141.40      145.62      3.08 o 
  -1 -13   3      179.64      180.12      3.33 o 
   0 -13   3       77.58       72.63      2.07 o 
   1 -13   3      236.15      216.95      4.52 o 
   2 -13   3        6.29        6.95      1.29 o 
   3 -13   3       11.48       10.65      1.73 o 
   4 -13   3        3.18        4.55      1.28 o 
  -5 -12   3        0.44       -0.12      0.63 o 
  -4 -12   3        3.07        2.47      0.66 o 
  -3 -12   3       17.83       18.75      1.14 o 
  -2 -12   3        7.47        5.31      0.60 o 
  -1 -12   3       87.11       87.27      2.25 o 
   0 -12   3       38.23       41.07      2.60 o 
   1 -12   3       95.32       86.32      6.30 o 
   2 -12   3       16.20       14.31      1.79 o 
   3 -12   3        4.00        6.61      1.37 o 
   4 -12   3        3.55        2.25      1.03 o 
  -5 -11   3        9.57       12.25      1.40 o 
  -4 -11   3        6.23        6.14      0.94 o 
  -3 -11   3        3.93        2.30      0.55 o 
  -2 -11   3       40.64       36.17      1.45 o 
  -1 -11   3      306.40      305.66      3.31 o 
   0 -11   3      425.77      409.70      6.18 o 
   1 -11   3        5.44        4.45      0.67 o 
   2 -11   3       46.30       48.23      3.14 o 
   3 -11   3       27.81       26.24      2.58 o 
   4 -11   3       15.95       18.63      2.43 o 
  -5 -10   3       13.79       13.60      1.42 o 
  -4 -10   3       58.57       59.59      2.70 o 
  -3 -10   3       17.47       14.92      1.76 o 
  -2 -10   3       85.96       82.42      2.68 o 
  -1 -10   3       65.77       67.24      1.84 o 
   0 -10   3       54.32       55.12      1.92 o 
   1 -10   3      126.86      118.73      3.07 o 
   2 -10   3       12.35       13.10      1.63 o 
   3 -10   3       69.25       59.45      3.79 o 
   4 -10   3       43.08       42.76      3.55 o 
  -5  -9   3        0.35        0.56      0.44 o 
  -4  -9   3       54.75       52.57      2.49 o 
  -3  -9   3       45.89       50.78      3.16 o 
  -2  -9   3       11.83       11.24      0.76 o 
  -1  -9   3      125.59      122.46      2.37 o 
   0  -9   3      116.80      116.14      2.69 o 
   1  -9   3       49.13       52.00      3.30 o 
   2  -9   3       15.62       16.10      1.77 o 
   3  -9   3        0.34        4.90      1.18 o 
   4  -9   3        0.46        0.48      0.62 o 
   5  -9   3        3.49        5.65      1.45 o 
  -5  -8   3        5.70        5.67      0.95 o 
  -4  -8   3        8.54        7.17      1.40 o 
  -3  -8   3       31.22       29.51      2.38 o 
  -2  -8   3       10.24        9.99      0.92 o 
  -1  -8   3       23.18       22.51      1.76 o 
   0  -8   3       71.26       68.49      1.99 o 
   1  -8   3      117.59      120.54      8.26 o 
   2  -8   3       38.95       45.13      2.88 o 
   3  -8   3       31.12       36.51      2.87 o 
   4  -8   3        4.97        4.43      1.18 o 
   5  -8   3        0.64       -0.83      0.83 o 
  -5  -7   3        1.95        1.18      0.52 o 
  -4  -7   3       46.97       48.48      2.33 o 
  -3  -7   3      231.22      232.72      6.49 o 
  -2  -7   3       78.67       79.75      3.80 o 
  -1  -7   3      185.26      199.56      3.29 o 
   0  -7   3      229.18      225.99      3.46 o 
   1  -7   3       85.10       81.49      3.40 o 
   2  -7   3        6.93        5.65      1.05 o 
   3  -7   3        1.82        0.88      0.60 o 
   4  -7   3        8.51        7.21      1.48 o 
   5  -7   3        4.88        6.19      1.51 o 
  -5  -6   3        0.73        1.04      0.50 o 
  -4  -6   3       27.03       24.11      1.64 o 
  -3  -6   3       35.01       42.36      2.76 o 
  -2  -6   3      131.08      131.95      1.91 o 
  -1  -6   3      224.16      226.26      3.27 o 
   0  -6   3      234.25      235.76      3.39 o 
   1  -6   3       58.29       56.39      2.77 o 
   2  -6   3       69.84       65.36      3.32 o 
   3  -6   3        7.55       16.50      1.92 o 
   4  -6   3        0.62        0.77      0.62 o 
   5  -6   3        3.68        2.64      1.04 o 
  -6  -5   3        4.75        4.14      1.18 o 
  -5  -5   3       17.00       15.69      1.67 o 
  -4  -5   3      234.25      215.57      6.73 o 
  -3  -5   3      222.47      214.03      6.03 o 
  -2  -5   3       77.48       83.82      1.87 o 
  -1  -5   3       99.13      105.73      1.69 o 
   0  -5   3      149.14      149.68      2.58 o 
   1  -5   3      445.95      453.81      7.62 o 
   2  -5   3        3.78        3.35      0.78 o 
   3  -5   3      188.31      191.39      6.15 o 
   4  -5   3        7.07        6.27      1.34 o 
   5  -5   3        3.85        5.13      1.40 o 
  -6  -4   3        3.44        3.90      1.22 o 
  -5  -4   3        7.08        8.08      1.87 o 
  -4  -4   3       44.73       49.38      3.24 o 
  -3  -4   3       31.86       31.51      2.32 o 
  -2  -4   3       77.63       74.47      1.88 o 
  -1  -4   3       20.65       21.23      0.57 o 
   0  -4   3      105.97       99.37      3.58 o 
   1  -4   3       16.14       14.68      1.38 o 
   2  -4   3        5.46        3.23      0.75 o 
   3  -4   3       49.77       52.77      3.18 o 
   4  -4   3      127.13      123.26      5.42 o 
   5  -4   3        7.31        8.18      1.62 o 
  -6  -3   3        0.86        1.77      1.03 o 
  -5  -3   3      108.03      107.89      3.63 o 
  -4  -3   3      118.16      117.95      4.86 o 
  -3  -3   3       15.67       18.38      1.03 o 
  -2  -3   3       10.12        9.84      0.71 o 
  -1  -3   3     1328.35     1391.40      4.00 o 
   0  -3   3      753.42      774.46      8.93 o 
   1  -3   3      149.05      147.23      4.21 o 
   2  -3   3       23.94       24.06      1.90 o 
   3  -3   3       48.06       75.12      3.75 o 
   4  -3   3      142.20      145.30      5.81 o 
   5  -3   3        3.35        3.58      0.78 o 
  -6  -2   3        3.94        2.49      1.03 o 
  -5  -2   3        5.32        6.32      0.91 o 
  -4  -2   3       26.78       23.21      2.15 o 
  -3  -2   3      178.78      176.10      3.22 o 
  -2  -2   3      206.60      212.83      3.28 o 
  -1  -2   3      220.53      228.13      3.87 o 
   0  -2   3      232.55      237.37      4.91 o 
   1  -2   3      594.70      608.57      8.34 o 
   2  -2   3       12.36       15.03      1.48 o 
   3  -2   3       36.22       38.73      2.62 o 
   4  -2   3       60.19       65.30      3.79 o 
   5  -2   3        0.25        0.86      0.49 o 
  -6  -1   3        0.75        1.79      0.84 o 
  -5  -1   3        0.06        0.51      0.60 o 
  -4  -1   3      183.04      179.84      3.75 o 
  -3  -1   3       10.60        9.65      0.78 o 
  -2  -1   3      212.32      225.42      4.22 o 
  -1  -1   3      300.70      300.91     12.91 o 
   0  -1   3       38.09       40.82      0.83 o 
   1  -1   3       39.68       43.76      1.31 o 
   2  -1   3      143.55      147.18      2.94 o 
   3  -1   3      238.79      249.31      4.47 o 
   4  -1   3        2.90        3.56      0.68 o 
   5  -1   3        0.26       -0.33      0.40 o 
  -6   0   3        0.34        0.20      0.51 o 
  -5   0   3        5.33        3.23      0.97 o 
  -4   0   3      352.28      351.01      5.35 o 
  -3   0   3        4.39        5.21      0.60 o 
  -2   0   3        5.20        3.44      0.77 o 
  -1   0   3       16.91       14.27      1.25 o 
   0   0   3        3.95        3.10      0.28 o 
   1   0   3      114.78      114.84      2.65 o 
   2   0   3       62.26       69.69      2.02 o 
   3   0   3       25.06       41.73      1.85 o 
   4   0   3       22.40       24.93      1.63 o 
   5   0   3        1.43        1.64      0.87 o 
  -6   1   3        0.74        1.23      0.69 o 
  -5   1   3        0.06        0.07      0.48 o 
  -4   1   3      182.98      183.04      6.94 o 
  -3   1   3       10.67       10.50      0.84 o 
  -2   1   3      212.51      220.96      3.43 o 
  -1   1   3      300.59      316.42      5.55 o 
   0   1   3       38.17       42.16      1.10 o 
   1   1   3       39.63       45.43      1.38 o 
   2   1   3      143.57      144.04      3.30 o 
   3   1   3      238.84      250.23      8.24 o 
   4   1   3        2.89        3.75      0.67 o 
   5   1   3        0.26       -0.25      0.47 o 
  -5   2   3        5.27        4.63      0.58 o 
  -4   2   3       27.00       26.82      1.53 o 
  -3   2   3      178.93      171.02      6.95 o 
  -2   2   3      206.60      208.79      3.36 o 
  -1   2   3      220.52      242.98      5.03 o 
   0   2   3      232.94      235.14      2.13 o 
   1   2   3      594.69      598.96      5.11 o 
   2   2   3       12.50       14.32      0.94 o 
   3   2   3       36.38       38.28      2.52 o 
   4   2   3       60.31       64.51      2.55 o 
   5   2   3        0.25        0.63      0.68 o 
  -5   3   3      108.34      108.97      3.37 o 
  -4   3   3      118.18      116.31      2.53 o 
  -3   3   3       15.65       18.18      0.87 o 
  -2   3   3       10.14        9.86      0.53 o 
  -1   3   3     1329.10     1380.33     12.29 o 
   0   3   3      752.91      793.33      3.86 o 
   1   3   3      149.16      142.65      2.56 o 
   2   3   3       23.95       23.60      1.19 o 
   3   3   3       48.25       72.86      2.38 o 
   4   3   3      142.23      140.82      3.72 o 
   5   3   3        3.34        4.18      1.20 o 
  -5   4   3        7.08        8.78      1.02 o 
  -4   4   3       44.65       51.57      1.71 o 
  -3   4   3       31.92       30.39      1.12 o 
  -2   4   3       77.53       73.62      1.43 o 
  -1   4   3       20.57       20.74      0.54 o 
   0   4   3      106.02      103.13      2.11 o 
   1   4   3       16.11       15.76      0.75 o 
   2   4   3        5.49        5.18      0.59 o 
   3   4   3       49.77       46.32      1.88 o 
   4   4   3      127.10      119.33      5.13 o 
   5   4   3        7.33        5.31      1.33 o 
  -5   5   3       16.93       15.30      1.96 o 
  -4   5   3      234.07      229.33      4.44 o 
  -3   5   3      222.32      208.18      2.94 o 
  -2   5   3       77.52       81.74      1.53 o 
  -1   5   3       98.90      103.32      1.17 o 
   0   5   3      148.79      152.21      2.72 o 
   1   5   3      445.65      464.93      5.11 o 
   2   5   3        3.77        3.88      0.51 o 
   3   5   3      188.04      186.91      3.75 o 
   4   5   3        7.08        6.49      1.31 o 
   5   5   3        3.85        3.09      1.02 o 
  -5   6   3        0.72        0.94      0.62 o 
  -4   6   3       26.98       26.58      1.56 o 
  -3   6   3       35.17       41.23      1.34 o 
  -2   6   3      130.88      134.73      1.99 o 
  -1   6   3      224.09      225.48      2.02 o 
   0   6   3      234.17      242.42      3.58 o 
   1   6   3       58.25       59.07      1.88 o 
   2   6   3       69.90       67.13      1.69 o 
   3   6   3        7.57       15.01      1.75 o 
   4   6   3        0.63        0.81      0.61 o 
   5   6   3        3.68        5.41      1.36 o 
  -5   7   3        1.98        1.23      0.76 o 
  -4   7   3       46.92       50.58      2.33 o 
  -3   7   3      231.03      235.44      3.18 o 
  -2   7   3       78.77       79.34      1.55 o 
  -1   7   3      185.58      196.29      1.85 o 
   0   7   3      229.44      224.53      3.60 o 
   1   7   3       85.07       81.40      2.27 o 
   2   7   3        6.87        5.26      0.67 o 
   3   7   3        1.83        2.54      0.81 o 
   4   7   3        8.49        6.02      1.32 o 
   5   7   3        4.92        7.40      1.61 o 
  -5   8   3        5.68        5.52      1.33 o 
  -4   8   3        8.55        5.83      1.24 o 
  -3   8   3       31.31       30.52      1.51 o 
  -2   8   3       10.16        9.56      1.74 o 
  -1   8   3       23.20       22.09      0.66 o 
   0   8   3       71.14       70.92      2.12 o 
   1   8   3      117.56      116.63      2.80 o 
   2   8   3       38.93       39.32      2.37 o 
   3   8   3       31.17       32.37      1.74 o 
   4   8   3        4.94        5.91      1.36 o 
   5   8   3        0.65        1.42      0.80 o 
  -5   9   3        0.35        0.46      0.61 o 
  -4   9   3       54.78       54.85      3.69 o 
  -3   9   3       45.75       48.82      3.16 o 
  -2   9   3       11.86       11.92      1.09 o 
  -1   9   3      125.95      119.58      2.04 o 
   0   9   3      117.09      110.06      2.74 o 
   1   9   3       49.21       48.04      1.86 o 
   2   9   3       15.61       15.84      1.13 o 
   3   9   3        0.35        6.28      1.30 o 
   4   9   3        0.46        0.83      0.66 o 
   5   9   3        3.47        3.58      1.26 o 
  -5  10   3       13.75       15.75      2.25 o 
  -4  10   3       58.59       58.14      3.89 o 
  -3  10   3       17.45       14.35      1.79 o 
  -2  10   3       85.93       87.23      2.37 o 
  -1  10   3       65.80       73.33      1.87 o 
   0  10   3       54.33       53.08      1.97 o 
   1  10   3      126.82      127.48      3.09 o 
   2  10   3       12.35       11.67      1.38 o 
   3  10   3       69.27       70.17      4.00 o 
   4  10   3       42.96       42.32      3.43 o 
  -5  11   3        9.53       13.30      2.10 o 
  -4  11   3        6.18        6.52      1.38 o 
  -3  11   3        3.94        2.44      0.82 o 
  -2  11   3       40.67       39.36      2.75 o 
  -1  11   3      306.31      315.67      3.68 o 
   0  11   3      425.37      432.02      5.80 o 
   1  11   3        5.44        3.87      0.62 o 
   2  11   3       46.38       48.59      2.04 o 
   3  11   3       27.75       28.78      2.66 o 
   4  11   3       15.93       17.31      2.29 o 
  -5  12   3        0.43        0.69      0.59 o 
  -4  12   3        3.05        3.91      1.18 o 
  -3  12   3       17.81       23.24      2.39 o 
  -2  12   3        7.54        5.25      1.09 o 
  -1  12   3       87.04       94.74      2.87 o 
   0  12   3       38.18       45.70      2.87 o 
   1  12   3       95.21       90.33      4.76 o 
   2  12   3       16.16       14.08      1.80 o 
   3  12   3        3.97        7.89      1.50 o 
   4  12   3        3.58        3.78      1.26 o 
  -4  13   3        1.82        2.04      0.92 o 
  -3  13   3        3.03        2.26      0.90 o 
  -2  13   3      141.36      156.29      5.76 o 
  -1  13   3      179.77      188.46      5.14 o 
   0  13   3       77.93       80.27      2.68 o 
   1  13   3      236.25      242.54      4.61 o 
   2  13   3        6.24        6.53      1.32 o 
   3  13   3       11.46       10.69      1.76 o 
   4  13   3        3.20        3.78      1.15 o 
  -4  14   3       32.85       42.78      3.68 o 
  -3  14   3       12.43       13.51      1.95 o 
  -2  14   3       74.93       79.73      4.24 o 
  -1  14   3       81.50       80.25      2.82 o 
   0  14   3      123.39      123.33      6.61 o 
   1  14   3       21.31       20.70      1.41 o 
   2  14   3       27.69       28.77      2.66 o 
   3  14   3       48.44       45.28      3.58 o 
   4  14   3        3.01        2.05      0.84 o 
  -4  15   3        1.10        0.72      0.71 o 
  -3  15   3        2.59        5.52      1.36 o 
  -2  15   3        1.85        1.35      0.64 o 
  -1  15   3       17.52       16.18      2.65 o 
   0  15   3        4.66        9.43      1.03 o 
   1  15   3       58.79       66.02      3.96 o 
   2  15   3        0.46       -0.68      0.68 o 
   3  15   3        9.61       11.23      1.88 o 
  -3  16   3        7.38        8.97      1.68 o 
  -2  16   3       14.29       16.88      2.11 o 
  -1  16   3       32.01       34.09      2.74 o 
   0  16   3       22.54       24.61      1.63 o 
   1  16   3       10.52       12.05      1.77 o 
   2  16   3       15.68       20.74      2.43 o 
   3  16   3        3.93        5.75      1.41 o 
  -3  17   3        7.02        9.53      1.78 o 
  -2  17   3        4.01        6.55      1.39 o 
  -1  17   3        4.23        4.14      1.01 o 
   0  17   3       15.11       15.15      1.99 o 
   1  17   3       14.17       18.09      2.23 o 
   2  17   3        5.38        5.18      1.28 o 
   3  17   3        8.69        9.43      1.84 o 
  -3  18   3        3.23        6.29      1.53 o 
  -2  18   3       25.25       25.95      2.77 o 
  -1  18   3       20.95       23.23      1.74 o 
   0  18   3        3.57        8.47      1.56 o 
   1  18   3       27.75       30.70      2.97 o 
   2  18   3        1.23        2.54      1.03 o 
  -2  19   3       31.87       33.58      3.20 o 
  -1  19   3       22.07       24.37      2.69 o 
   0  19   3       28.82       33.26      3.11 o 
   1  19   3       14.56       14.93      2.17 o 
  -2  20   3        7.11        8.44      1.70 o 
  -1  20   3       20.35       24.67      2.79 o 
   0  20   3        1.07        3.01      1.02 o 
   0 -20   4       10.21       13.11      2.17 o 
  -1 -19   4        9.94       10.33      2.02 o 
   0 -19   4        3.94        3.73      0.86 o 
   1 -19   4        5.14        6.56      1.56 o 
  -2 -18   4       28.30       30.95      3.31 o 
  -1 -18   4       13.36       12.13      1.36 o 
   0 -18   4       24.04       27.47      2.62 o 
   1 -18   4       10.36       12.82      2.48 o 
  -3 -17   4       15.47       17.24      2.19 o 
  -2 -17   4        6.68        5.16      1.48 o 
  -1 -17   4        5.07        5.61      1.78 o 
   0 -17   4       33.19       30.90      4.44 o 
   1 -17   4        0.54        1.06      0.72 o 
   2 -17   4        0.40        1.13      0.73 o 
  -3 -16   4       12.74       13.01      1.33 o 
  -2 -16   4       22.44       23.34      1.79 o 
  -1 -16   4       29.24       27.99      1.55 o 
   0 -16   4       18.84       21.10      1.73 o 
   1 -16   4        1.48        1.54      0.84 o 
   2 -16   4       12.13       10.40      1.74 o 
   3 -16   4        0.96        2.64      1.01 o 
  -4 -15   4        4.28        2.42      0.84 o 
  -3 -15   4       47.21       51.81      2.60 o 
  -2 -15   4       16.69       17.47      1.55 o 
  -1 -15   4       31.14       29.75      1.31 o 
   0 -15   4       23.23       22.39      1.92 o 
   1 -15   4       47.53       44.57      2.31 o 
   2 -15   4        1.39        0.91      0.66 o 
   3 -15   4        4.95        4.02      1.19 o 
  -4 -14   4        0.80        2.22      0.62 o 
  -3 -14   4        4.70        4.17      0.78 o 
  -2 -14   4        1.69        2.25      0.63 o 
  -1 -14   4      155.64      159.01      2.90 o 
   0 -14   4       65.78       67.88      2.82 o 
   1 -14   4       55.85       54.39      2.50 o 
   2 -14   4       32.74       33.64      2.99 o 
   3 -14   4        0.93        1.94      0.90 o 
  -4 -13   4       13.38       13.88      1.43 o 
  -3 -13   4       21.50       24.51      2.50 o 
  -2 -13   4       41.34       38.98      2.40 o 
  -1 -13   4        3.95        3.25      0.50 o 
   0 -13   4       15.78       14.71      1.02 o 
   1 -13   4       30.22       28.89      3.58 o 
   2 -13   4       27.18       26.13      2.58 o 
   3 -13   4       10.75       10.43      1.81 o 
  -4 -12   4       14.56       19.98      1.72 o 
  -3 -12   4        9.85        9.20      1.54 o 
  -2 -12   4       71.74       68.84      2.83 o 
  -1 -12   4       16.09       14.93      1.00 o 
   0 -12   4      215.43      215.81      3.70 o 
   1 -12   4       99.33      103.73      3.27 o 
   2 -12   4       26.81       27.27      2.62 o 
   3 -12   4        2.34        1.93      0.90 o 
   4 -12   4       14.46       12.95      2.21 o 
  -4 -11   4       26.89       33.12      2.14 o 
  -3 -11   4       32.48       33.13      2.80 o 
  -2 -11   4       19.28       17.11      1.41 o 
  -1 -11   4       53.65       47.49      1.70 o 
   0 -11   4      122.94      122.98      2.71 o 
   1 -11   4       37.84       35.91      1.89 o 
   2 -11   4       10.90        9.52      1.58 o 
   3 -11   4       16.07       13.35      1.98 o 
   4 -11   4        6.05        4.95      1.38 o 
  -5 -10   4        4.87        5.65      1.03 o 
  -4 -10   4       10.41       10.42      1.46 o 
  -3 -10   4       21.59       16.15      1.96 o 
  -2 -10   4       22.31       17.82      1.40 o 
  -1 -10   4       23.72       22.45      1.13 o 
   0 -10   4      107.12      102.12      2.80 o 
   1 -10   4       17.41       16.02      1.80 o 
   2 -10   4       77.70       68.74      3.97 o 
   3 -10   4        7.21        7.34      1.53 o 
   4 -10   4       10.34       10.30      1.86 o 
  -5  -9   4       11.38       12.44      1.57 o 
  -4  -9   4        5.03        3.78      1.08 o 
  -3  -9   4       43.81       37.20      2.91 o 
  -2  -9   4        7.04        8.46      0.97 o 
  -1  -9   4       33.22       34.66      1.58 o 
   0  -9   4       39.25       37.81      1.65 o 
   1  -9   4       42.29       40.70      2.76 o 
   2  -9   4       34.89       33.97      2.77 o 
   3  -9   4       11.70       14.84      2.04 o 
   4  -9   4        7.88       10.17      1.87 o 
  -5  -8   4        2.19        1.00      0.95 o 
  -4  -8   4       13.29       13.53      1.90 o 
  -3  -8   4       40.44       32.19      2.67 o 
  -2  -8   4       29.93       28.55      1.70 o 
  -1  -8   4       42.65       44.97      1.72 o 
   0  -8   4       29.58       33.00      2.83 o 
   1  -8   4      277.93      274.70      7.01 o 
   2  -8   4       23.14       21.01      2.16 o 
   3  -8   4       34.18       33.22      2.96 o 
   4  -8   4       18.80       27.27      2.91 o 
  -5  -7   4        2.89        2.61      0.69 o 
  -4  -7   4        2.96        2.96      0.96 o 
  -3  -7   4       64.05       54.10      3.41 o 
  -2  -7   4       93.84       86.18      2.85 o 
  -1  -7   4       92.74       89.81      1.86 o 
   0  -7   4      102.58       99.94      2.54 o 
   1  -7   4       52.53       53.27      3.07 o 
   2  -7   4       46.06       44.38      3.04 o 
   3  -7   4       84.43       88.41      4.70 o 
   4  -7   4        6.68        7.37      1.54 o 
  -5  -6   4        3.53        4.11      1.58 o 
  -4  -6   4       39.78       33.77      2.89 o 
  -3  -6   4       45.93       38.46      2.83 o 
  -2  -6   4       24.61       22.50      1.03 o 
  -1  -6   4       96.88       94.08      2.14 o 
   0  -6   4       85.12       95.93      3.77 o 
   1  -6   4       65.24       66.61      3.40 o 
   2  -6   4       23.41       20.71      2.10 o 
   3  -6   4       25.40       21.74      2.33 o 
   4  -6   4       35.94       34.82      3.22 o 
   5  -6   4       16.92       15.98      2.42 o 
  -5  -5   4        4.29        3.40      0.82 o 
  -4  -5   4        4.36        2.20      0.82 o 
  -3  -5   4       80.60       74.33      3.85 o 
  -2  -5   4       37.10       36.36      1.52 o 
  -1  -5   4       62.81       64.39      1.67 o 
   0  -5   4      128.67      129.60      4.36 o 
   1  -5   4       73.60       71.40      3.43 o 
   2  -5   4       16.09       15.39      1.77 o 
   3  -5   4       47.24       46.20      3.27 o 
   4  -5   4       17.61       16.31      2.21 o 
   5  -5   4        6.43        7.17      1.47 o 
  -5  -4   4        9.22       11.41      1.28 o 
  -4  -4   4      116.56      121.07      5.30 o 
  -3  -4   4      111.02      102.75      4.48 o 
  -2  -4   4       39.45       38.26      1.57 o 
  -1  -4   4       17.82       17.21      0.66 o 
   0  -4   4      178.74      181.98      5.16 o 
   1  -4   4       82.03       83.70      3.68 o 
   2  -4   4       43.96       41.83      2.80 o 
   3  -4   4        6.28        6.65      1.31 o 
   4  -4   4        4.96       16.72      2.73 o 
   5  -4   4        3.45        2.95      0.79 o 
  -6  -3   4        8.10        8.96      1.73 o 
  -5  -3   4       40.27       38.86      2.29 o 
  -4  -3   4       81.46       83.52      4.34 o 
  -3  -3   4      147.28      143.13      3.66 o 
  -2  -3   4       19.12       20.32      1.52 o 
  -1  -3   4      175.79      164.87      8.15 o 
   0  -3   4       73.90       71.45      3.22 o 
   1  -3   4       80.37       78.03      1.87 o 
   2  -3   4       52.03       54.14      1.93 o 
   3  -3   4       31.55       32.32      1.75 o 
   4  -3   4       18.76       19.10      1.54 o 
   5  -3   4       10.05        7.78      1.13 o 
  -6  -2   4       11.39       14.17      2.12 o 
  -5  -2   4        0.01        0.21      0.61 o 
  -4  -2   4      139.02      133.54      5.39 o 
  -3  -2   4      150.25      151.49      3.33 o 
  -2  -2   4       95.88       95.38      2.51 o 
  -1  -2   4       42.10       40.69      1.57 o 
   0  -2   4       78.26       83.15      3.42 o 
   1  -2   4      297.25      302.68      3.66 o 
   2  -2   4       17.75       17.16      1.10 o 
   3  -2   4        1.90        1.74      0.48 o 
   4  -2   4       15.01       13.19      1.30 o 
   5  -2   4        4.28        2.54      0.68 o 
  -6  -1   4       18.93       17.71      2.32 o 
  -5  -1   4        1.54        2.96      0.94 o 
  -4  -1   4        8.84        9.16      1.46 o 
  -3  -1   4      361.58      363.63      5.21 o 
  -2  -1   4      189.71      176.58      4.09 o 
  -1  -1   4      298.93      308.59      4.24 o 
   0  -1   4       80.78       74.91      1.33 o 
   1  -1   4      294.17      293.39      3.68 o 
   2  -1   4       30.24       32.31      1.85 o 
   3  -1   4       23.91       21.81      1.43 o 
   4  -1   4       11.02        9.27      1.09 o 
   5  -1   4        5.03        4.80      0.89 o 
  -6   0   4        0.10       -0.04      0.44 o 
  -5   0   4        1.45        1.74      0.82 o 
  -4   0   4       73.14       73.95      2.58 o 
  -3   0   4      255.76      268.02      4.51 o 
  -2   0   4      189.53      193.30      4.82 o 
  -1   0   4        2.11        2.26      0.70 o 
   0   0   4        0.02        0.78      0.21 o 
   1   0   4       47.33       49.08      1.55 o 
   2   0   4      120.98      122.59      2.87 o 
   3   0   4       12.58       12.56      1.08 o 
   4   0   4       42.64       53.29      2.49 o 
   5   0   4        7.50        6.78      1.04 o 
  -5   1   4        1.53        0.14      0.49 o 
  -4   1   4        8.93        8.67      0.94 o 
  -3   1   4      362.41      363.82      7.53 o 
  -2   1   4      190.02      180.47      3.49 o 
  -1   1   4      299.00      303.55      6.35 o 
   0   1   4       80.66       78.44      1.37 o 
   1   1   4      294.40      298.25      3.88 o 
   2   1   4       30.28       31.13      1.67 o 
   3   1   4       23.88       20.77      1.38 o 
   4   1   4       11.05        9.54      1.08 o 
   5   1   4        5.05        3.29      1.02 o 
  -5   2   4        0.01       -0.08      0.45 o 
  -4   2   4      138.86      140.28      3.63 o 
  -3   2   4      150.39      147.94      3.41 o 
  -2   2   4       95.78       91.50      2.49 o 
  -1   2   4       42.01       43.37      2.45 o 
   0   2   4       78.04       80.92      2.40 o 
   1   2   4      297.18      298.59      4.03 o 
   2   2   4       17.77       17.34      1.12 o 
   3   2   4        1.88        2.06      0.52 o 
   4   2   4       15.02       12.40      1.20 o 
   5   2   4        4.30        3.19      1.09 o 
  -5   3   4       40.29       40.74      3.08 o 
  -4   3   4       81.37       83.65      2.83 o 
  -3   3   4      147.03      143.32      3.36 o 
  -2   3   4       19.12       19.25      1.15 o 
  -1   3   4      175.82      170.42      4.95 o 
   0   3   4       74.06       74.08      1.37 o 
   1   3   4       80.24       81.25      1.85 o 
   2   3   4       52.01       55.32      2.04 o 
   3   3   4       31.55       33.63      1.75 o 
   4   3   4       18.78       17.06      1.41 o 
   5   3   4       10.03        7.53      1.55 o 
  -5   4   4        9.22        9.46      1.57 o 
  -4   4   4      116.90      124.13      3.84 o 
  -3   4   4      111.01      104.45      2.94 o 
  -2   4   4       39.52       35.20      1.55 o 
  -1   4   4       17.78       16.85      1.53 o 
   0   4   4      178.79      183.62      4.76 o 
   1   4   4       82.23       84.53      2.33 o 
   2   4   4       43.89       40.89      1.72 o 
   3   4   4        6.26        6.20      1.01 o 
   4   4   4        4.93       15.81      2.01 o 
   5   4   4        3.46        1.87      0.94 o 
  -5   5   4        4.27        3.29      1.02 o 
  -4   5   4        4.36        4.60      0.72 o 
  -3   5   4       80.52       72.21      2.40 o 
  -2   5   4       37.11       33.79      1.50 o 
  -1   5   4       62.74       65.82      1.93 o 
   0   5   4      128.85      134.48      2.79 o 
   1   5   4       73.56       72.52      2.22 o 
   2   5   4       16.11       15.40      0.92 o 
   3   5   4       47.34       45.76      3.98 o 
   4   5   4       17.56       17.35      2.10 o 
   5   5   4        6.48        7.25      1.59 o 
  -5   6   4        3.51        3.48      1.10 o 
  -4   6   4       39.68       37.53      1.93 o 
  -3   6   4       45.95       42.11      2.14 o 
  -2   6   4       24.66       23.05      1.24 o 
  -1   6   4       96.90       95.30      2.62 o 
   0   6   4       85.18       97.76      2.49 o 
   1   6   4       65.13       69.46      2.23 o 
   2   6   4       23.31       25.19      1.49 o 
   3   6   4       25.39       23.20      2.18 o 
   4   6   4       35.95       32.86      2.89 o 
   5   6   4       16.95       15.46      2.26 o 
  -5   7   4        2.91        3.48      1.06 o 
  -4   7   4        2.95        1.87      0.67 o 
  -3   7   4       63.96       55.71      3.35 o 
  -2   7   4       93.84       85.27      2.34 o 
  -1   7   4       92.69       90.87      2.93 o 
   0   7   4      102.38      100.18      2.62 o 
   1   7   4       52.54       57.90      2.09 o 
   2   7   4       46.20       46.68      2.04 o 
   3   7   4       84.45       81.76      3.53 o 
   4   7   4        6.70        6.34      1.40 o 
   5   7   4       12.25       15.18      2.22 o 
  -5   8   4        2.20        1.53      0.72 o 
  -4   8   4       13.28       13.97      1.93 o 
  -3   8   4       40.35       34.73      2.73 o 
  -2   8   4       30.01       30.69      2.43 o 
  -1   8   4       42.65       46.05      1.84 o 
   0   8   4       29.52       33.32      2.30 o 
   1   8   4      278.28      281.72      4.73 o 
   2   8   4       23.18       24.88      1.85 o 
   3   8   4       34.06       35.10      1.95 o 
   4   8   4       18.79       20.63      2.42 o 
  -5   9   4       11.41        9.24      1.73 o 
  -4   9   4        4.96        6.02      1.34 o 
  -3   9   4       43.78       37.74      2.92 o 
  -2   9   4        7.05        8.79      1.38 o 
  -1   9   4       33.24       32.08      1.61 o 
   0   9   4       39.11       37.63      1.73 o 
   1   9   4       42.30       43.58      1.93 o 
   2   9   4       34.79       36.59      1.86 o 
   3   9   4       11.65       12.88      1.77 o 
   4   9   4        7.86        7.91      1.52 o 
  -5  10   4        4.90        6.78      1.53 o 
  -4  10   4       10.39        9.20      1.66 o 
  -3  10   4       21.67       18.42      2.12 o 
  -2  10   4       22.39       18.00      1.98 o 
  -1  10   4       23.68       24.87      1.47 o 
   0  10   4      106.80      108.05      3.88 o 
   1  10   4       17.31       19.89      1.35 o 
   2  10   4       77.67       78.08      2.76 o 
   3  10   4        7.18        6.78      1.36 o 
   4  10   4       10.30       10.95      1.88 o 
  -4  11   4       26.86       30.38      2.98 o 
  -3  11   4       32.63       32.84      2.88 o 
  -2  11   4       19.27       24.40      2.33 o 
  -1  11   4       53.75       49.56      2.13 o 
   0  11   4      123.19      134.25      3.45 o 
   1  11   4       37.82       40.46      1.96 o 
   2  11   4       10.96       12.44      1.14 o 
   3  11   4       16.08       17.10      2.12 o 
   4  11   4        6.05        5.83      1.41 o 
  -4  12   4       14.57       23.73      2.72 o 
  -3  12   4        9.89       10.93      1.73 o 
  -2  12   4       71.62       75.02      4.15 o 
  -1  12   4       16.11       16.23      1.27 o 
   0  12   4      215.67      228.00      4.65 o 
   1  12   4       99.46      105.83      3.22 o 
   2  12   4       26.76       24.97      2.46 o 
   3  12   4        2.35        3.38      1.06 o 
   4  12   4       14.47       15.41      2.25 o 
  -4  13   4       13.29       13.77      2.11 o 
  -3  13   4       21.37       22.21      2.49 o 
  -2  13   4       41.24       44.79      3.29 o 
  -1  13   4        3.95        5.74      1.34 o 
   0  13   4       15.73       16.43      1.32 o 
   1  13   4       30.13       28.33      1.73 o 
   2  13   4       27.21       25.24      2.53 o 
   3  13   4       10.73       10.41      1.77 o 
  -4  14   4        0.80        0.26      0.62 o 
  -3  14   4        4.65        5.64      1.36 o 
  -2  14   4        1.69        2.44      0.89 o 
  -1  14   4      155.68      173.48      4.36 o 
   0  14   4       65.71       73.89      2.82 o 
   1  14   4       55.91       57.31      2.50 o 
   2  14   4       32.71       33.11      2.93 o 
   3  14   4        0.94        2.20      0.95 o 
  -3  15   4       47.35       49.96      3.90 o 
  -2  15   4       16.78       18.99      2.26 o 
  -1  15   4       31.17       31.40      1.92 o 
   0  15   4       23.10       23.57      1.65 o 
   1  15   4       47.68       44.77      3.38 o 
   2  15   4        1.40        2.05      0.84 o 
   3  15   4        4.95        3.66      1.15 o 
  -3  16   4       12.76       14.69      2.21 o 
  -2  16   4       22.33       21.02      2.44 o 
  -1  16   4       29.25       30.30      1.94 o 
   0  16   4       18.81       24.18      1.72 o 
   1  16   4        1.47        1.57      0.90 o 
   2  16   4       12.13       12.29      1.93 o 
  -3  17   4       15.51       18.54      2.53 o 
  -2  17   4        6.69        5.70      1.39 o 
  -1  17   4        5.08        6.56      0.95 o 
   0  17   4       33.22       33.72      2.08 o 
   1  17   4        0.54        1.51      0.82 o 
   2  17   4        0.41        1.47      0.86 o 
  -2  18   4       28.33       33.25      3.21 o 
  -1  18   4       13.35       15.74      2.71 o 
   0  18   4       23.96       29.94      2.95 o 
   1  18   4       10.35       14.52      2.10 o 
  -2  19   4        0.42        1.73      0.90 o 
  -1  19   4        9.96       12.46      1.38 o 
   0  19   4        3.92        5.77      1.36 o 
  -1 -17   5       28.06       30.05      3.34 o 
   0 -17   5        0.33        1.54      1.11 o 
  -3 -16   5        7.48        8.38      1.15 o 
  -2 -16   5        2.11        2.39      0.70 o 
  -1 -16   5        9.62        9.11      1.24 o 
   0 -16   5       44.90       42.10      3.84 o 
   2 -16   5        7.03        5.73      1.43 o 
  -3 -15   5       22.60       31.76      3.10 o 
  -2 -15   5       24.19       28.10      2.09 o 
  -1 -15   5       13.71       14.64      4.81 o 
   0 -15   5       30.10       32.98      3.29 o 
   1 -15   5       18.39       21.13      2.40 o 
   2 -15   5       12.95       13.04      2.07 o 
  -3 -14   5        2.97        2.75      1.00 o 
  -2 -14   5       35.04       37.84      2.36 o 
  -1 -14   5        7.91        8.83      1.14 o 
   0 -14   5       13.99       18.01      2.41 o 
   1 -14   5       15.91       15.05      1.98 o 
   2 -14   5       16.82       15.95      2.23 o 
  -4 -13   5        7.89        4.40      1.24 o 
  -3 -13   5        7.28        9.70      1.71 o 
  -2 -13   5        5.20        5.56      0.92 o 
  -1 -13   5       12.27       14.90      1.45 o 
   0 -13   5       36.49       37.31      2.18 o 
   1 -13   5        6.27        5.68      1.27 o 
   2 -13   5       28.71       31.60      3.04 o 
   3 -13   5        1.84        1.57      1.04 o 
  -4 -12   5        0.30        0.00      0.72 o 
  -3 -12   5       14.93       12.69      1.92 o 
  -2 -12   5        6.48        5.33      0.91 o 
  -1 -12   5       27.22       24.30      1.78 o 
   0 -12   5       20.55       24.27      3.36 o 
   1 -12   5       51.79       52.96      3.61 o 
   2 -12   5        2.70        2.85      1.04 o 
   3 -12   5        1.52        0.66      0.77 o 
  -4 -11   5        4.54        7.80      1.65 o 
  -3 -11   5        0.60       -0.63      0.63 o 
  -2 -11   5        0.95        1.91      0.78 o 
  -1 -11   5       15.99       12.33      2.48 o 
   0 -11   5       25.91       24.38      1.70 o 
   1 -11   5       54.72       51.05      3.52 o 
   2 -11   5       18.31       20.48      2.42 o 
   3 -11   5        4.88        3.56      1.18 o 
  -4 -10   5        0.86        1.42      0.81 o 
  -3 -10   5        6.51        4.42      1.15 o 
  -2 -10   5       16.13       13.85      1.34 o 
  -1 -10   5       42.05       39.56      3.15 o 
   0 -10   5       24.06       25.70      1.73 o 
   1 -10   5       43.59       43.95      3.23 o 
   2 -10   5        8.10        9.46      1.65 o 
   3 -10   5        5.73        4.94      1.33 o 
  -4  -9   5       24.58       22.81      2.62 o 
  -3  -9   5       12.07       13.94      1.94 o 
  -2  -9   5       35.34       29.28      2.77 o 
  -1  -9   5       10.25       11.77      1.73 o 
   0  -9   5       40.63       42.48      2.16 o 
   1  -9   5       63.79       64.79      3.85 o 
   2  -9   5       35.26       32.24      2.92 o 
   3  -9   5       59.92       55.88      4.14 o 
   4  -9   5        2.26        2.22      1.12 o 
  -4  -8   5       46.73       42.78      3.55 o 
  -3  -8   5       20.94       20.23      2.28 o 
  -2  -8   5       97.05       92.57      3.25 o 
  -1  -8   5       75.14       75.17      2.63 o 
   0  -8   5        4.07        3.97      0.70 o 
   1  -8   5       39.95       39.05      2.98 o 
   2  -8   5       40.58       42.75      3.31 o 
   3  -8   5       10.16        6.98      1.53 o 
   4  -8   5        0.44       -0.17      0.61 o 
  -5  -7   5       27.57       32.33      3.28 o 
  -4  -7   5       25.97       25.34      2.66 o 
  -3  -7   5       47.91       38.70      3.10 o 
  -2  -7   5      146.29      129.74      3.75 o 
  -1  -7   5       59.37       55.66      2.21 o 
   0  -7   5       23.47       24.51      1.66 o 
   1  -7   5        9.14        8.94      1.44 o 
   2  -7   5       84.28       79.94      4.45 o 
   3  -7   5       18.96       21.22      2.49 o 
   4  -7   5        5.36        3.26      1.22 o 
  -5  -6   5       26.26       33.22      3.27 o 
  -4  -6   5        1.47        1.32      0.64 o 
  -3  -6   5       35.21       36.98      2.99 o 
  -2  -6   5       28.13       27.78      1.74 o 
  -1  -6   5       56.23       52.57      2.14 o 
   0  -6   5       58.12       61.05      3.92 o 
   1  -6   5       24.58       23.63      2.27 o 
   2  -6   5       22.33       18.14      2.14 o 
   3  -6   5       12.01       12.24      1.92 o 
   4  -6   5        7.07        8.94      1.80 o 
  -5  -5   5        2.32        1.72      0.88 o 
  -4  -5   5       10.79        8.93      1.63 o 
  -3  -5   5       24.71       23.98      2.36 o 
  -2  -5   5      128.76      125.77      3.21 o 
  -1  -5   5        2.74        1.68      1.18 o 
   0  -5   5        1.43        1.32      0.43 o 
   1  -5   5       17.94       15.36      1.79 o 
   2  -5   5       34.19       33.62      2.83 o 
   3  -5   5       21.80       22.64      2.52 o 
   4  -5   5        5.81        8.52      1.78 o 
  -5  -4   5       11.15       11.15      1.90 o 
  -4  -4   5       67.84       64.34      4.09 o 
  -3  -4   5       10.24        9.34      1.50 o 
  -2  -4   5       23.80       21.22      1.35 o 
  -1  -4   5      145.41      148.04      3.47 o 
   0  -4   5      107.13      107.50      3.06 o 
   1  -4   5       80.75       82.29      4.05 o 
   2  -4   5        8.17        9.21      1.53 o 
   3  -4   5        0.86        1.41      0.72 o 
   4  -4   5        1.37        1.93      1.10 o 
  -5  -3   5        5.02        4.01      1.21 o 
  -4  -3   5       20.94       22.17      2.41 o 
  -3  -3   5       29.42       29.14      2.52 o 
  -2  -3   5       35.70       36.62      1.76 o 
  -1  -3   5       25.56       25.04      1.86 o 
   0  -3   5       62.04       59.58      2.98 o 
   1  -3   5       21.87       21.79      2.09 o 
   2  -3   5       36.66       32.79      2.75 o 
   3  -3   5       53.44       52.57      3.70 o 
   4  -3   5        2.24        1.54      0.95 o 
  -5  -2   5       10.06       11.46      1.89 o 
  -4  -2   5       69.70       69.27      4.12 o 
  -3  -2   5       30.52       32.73      1.71 o 
  -2  -2   5       35.43       34.45      1.72 o 
  -1  -2   5       86.77       87.30      2.57 o 
   0  -2   5       64.38       64.34      2.80 o 
   1  -2   5       13.60       12.54      1.59 o 
   2  -2   5       17.09       15.10      1.86 o 
   3  -2   5        1.34        0.26      0.66 o 
   4  -2   5        2.77        2.23      0.98 o 
   5  -2   5        4.61        3.57      1.19 o 
  -5  -1   5        6.27        7.90      1.53 o 
  -4  -1   5       20.16       23.07      2.36 o 
  -3  -1   5       45.67       43.67      3.33 o 
  -2  -1   5      544.69      550.73      6.80 o 
  -1  -1   5      130.77      126.63      3.88 o 
   0  -1   5       48.36       47.50      1.90 o 
   1  -1   5        7.82        7.93      1.29 o 
   2  -1   5        3.05        1.10      0.66 o 
   3  -1   5       39.80       42.85      3.25 o 
   4  -1   5        8.13        8.03      1.07 o 
   5  -1   5        1.59        4.54      1.26 o 
  -5   0   5        0.68       -0.30      0.55 o 
  -4   0   5       11.21       13.44      1.80 o 
  -3   0   5        3.74        3.75      0.62 o 
  -2   0   5      232.81      229.04      4.40 o 
  -1   0   5      119.05      111.64      2.78 o 
   0   0   5       20.53       21.10      1.23 o 
   1   0   5      100.43      104.24      4.44 o 
   2   0   5      100.62       94.14      4.39 o 
   3   0   5       97.36       92.01      3.05 o 
   4   0   5        0.13        0.73      0.49 o 
   5   0   5        0.02        0.11      0.91 o 
  -5   1   5        6.28        6.98      1.44 o 
  -4   1   5       20.15       21.00      2.40 o 
  -3   1   5       45.62       45.16      2.57 o 
  -2   1   5      544.77      550.15      9.76 o 
  -1   1   5      130.35      132.68      4.75 o 
   0   1   5       48.34       49.97      3.36 o 
   1   1   5        7.77        9.33      1.39 o 
   2   1   5        3.04        3.59      0.57 o 
   3   1   5       39.83       39.57      2.02 o 
   4   1   5        8.16        8.44      1.07 o 
   5   1   5        1.58        0.93      0.81 o 
  -5   2   5       10.13       10.96      1.74 o 
  -4   2   5       69.66       68.02      2.69 o 
  -3   2   5       30.45       31.11      1.71 o 
  -2   2   5       35.36       37.14      1.88 o 
  -1   2   5       86.72       85.27      3.89 o 
   0   2   5       64.36       61.37      1.93 o 
   1   2   5       13.54       12.69      1.70 o 
   2   2   5       17.07       17.43      1.53 o 
   3   2   5        1.36        1.62      0.63 o 
   4   2   5        2.77        2.65      0.70 o 
   5   2   5        4.59        5.01      1.40 o 
  -5   3   5        5.03        6.46      1.34 o 
  -4   3   5       21.01       21.65      1.54 o 
  -3   3   5       29.47       31.10      1.71 o 
  -2   3   5       35.70       33.76      1.88 o 
  -1   3   5       25.60       23.69      2.09 o 
   0   3   5       62.12       56.60      3.26 o 
   1   3   5       21.85       21.99      1.26 o 
   2   3   5       36.71       36.06      1.74 o 
   3   3   5       53.43       50.35      2.27 o 
   4   3   5        2.24        3.99      0.99 o 
   5   3   5        0.93        0.01      0.60 o 
  -5   4   5       11.17       10.61      2.26 o 
  -4   4   5       67.85       64.40      2.64 o 
  -3   4   5       10.28       10.93      1.03 o 
  -2   4   5       23.84       22.52      1.39 o 
  -1   4   5      145.46      157.08      5.42 o 
   0   4   5      107.01      107.12      3.82 o 
   1   4   5       80.98       89.25      2.58 o 
   2   4   5        8.16        8.44      0.78 o 
   3   4   5        0.87        1.17      0.54 o 
   4   4   5        1.38        4.28      1.10 o 
  -5   5   5        2.31        1.82      0.78 o 
  -4   5   5       10.79       10.67      1.66 o 
  -3   5   5       24.74       23.68      1.50 o 
  -2   5   5      128.88      120.48      3.16 o 
  -1   5   5        2.76        2.83      0.83 o 
   0   5   5        1.43        1.91      0.41 o 
   1   5   5       17.96       17.35      1.19 o 
   2   5   5       34.28       32.25      1.76 o 
   3   5   5       21.73       22.98      1.57 o 
   4   5   5        5.83        8.91      1.60 o 
  -5   6   5       26.32       28.11      2.88 o 
  -4   6   5        1.48        2.78      0.92 o 
  -3   6   5       35.33       29.50      2.59 o 
  -2   6   5       28.22       31.69      1.61 o 
  -1   6   5       56.17       52.69      1.92 o 
   0   6   5       57.99       57.80      2.06 o 
   1   6   5       24.56       24.72      2.40 o 
   2   6   5       22.38       22.68      1.51 o 
   3   6   5       12.00       11.55      1.20 o 
   4   6   5        7.06        4.56      0.86 o 
  -5   7   5       27.47       33.07      3.18 o 
  -4   7   5       25.94       25.13      2.58 o 
  -3   7   5       47.91       42.24      3.17 o 
  -2   7   5      145.92      125.22      5.18 o 
  -1   7   5       59.56       52.46      2.01 o 
   0   7   5       23.46       23.59      1.37 o 
   1   7   5        9.20       10.10      0.97 o 
   2   7   5       84.23       82.82      3.11 o 
   3   7   5       19.01       18.63      1.51 o 
   4   7   5        5.35        6.45      1.39 o 
  -5   8   5        5.13        6.62      1.49 o 
  -4   8   5       46.76       39.63      3.29 o 
  -3   8   5       21.10       16.59      2.07 o 
  -2   8   5       97.09       94.32      4.60 o 
  -1   8   5       75.02       77.99      2.55 o 
   0   8   5        4.06        3.86      0.61 o 
   1   8   5       39.93       44.01      2.02 o 
   2   8   5       40.52       41.42      2.58 o 
   3   8   5       10.15       11.17      1.23 o 
   4   8   5        0.44        3.03      1.10 o 
  -4   9   5       24.63       22.25      2.54 o 
  -3   9   5       12.08       17.15      2.13 o 
  -2   9   5       35.33       23.00      2.36 o 
  -1   9   5       10.22       14.00      1.13 o 
   0   9   5       40.70       42.67      1.98 o 
   1   9   5       63.70       65.07      2.52 o 
   2   9   5       35.24       36.09      3.10 o 
   3   9   5       59.89       62.39      6.62 o 
   4   9   5        2.27        2.11      0.96 o 
  -4  10   5        0.87        1.87      0.85 o 
  -3  10   5        6.43        5.62      1.36 o 
  -2  10   5       16.21       15.41      1.99 o 
  -1  10   5       42.12       42.92      2.03 o 
   0  10   5       24.04       23.68      1.53 o 
   1  10   5       43.52       48.57      2.25 o 
   2  10   5        8.12        8.68      1.23 o 
   3  10   5        5.74        4.93      1.22 o 
   4  10   5        6.53        6.75      1.46 o 
  -4  11   5        4.53        5.49      1.34 o 
  -3  11   5        0.61        0.23      0.56 o 
  -2  11   5        0.98        1.11      0.80 o 
  -1  11   5       15.90       15.69      1.28 o 
   0  11   5       25.91       22.12      1.52 o 
   1  11   5       54.69       55.75      2.46 o 
   2  11   5       18.35       21.49      1.60 o 
   3  11   5        4.87        5.71      1.39 o 
  -4  12   5        0.29        0.85      0.72 o 
  -3  12   5       14.95       12.28      1.93 o 
  -2  12   5        6.46        6.59      1.38 o 
  -1  12   5       27.21       23.51      1.61 o 
   0  12   5       20.49       19.82      1.50 o 
   1  12   5       51.92       51.67      4.36 o 
   2  12   5        2.69        3.66      0.73 o 
   3  12   5        1.52        1.37      0.73 o 
  -3  13   5        7.23       10.36      1.84 o 
  -2  13   5        5.28        7.22      1.46 o 
  -1  13   5       12.27       10.94      1.17 o 
   0  13   5       36.45       39.52      2.13 o 
   1  13   5        6.26        6.27      0.91 o 
   2  13   5       28.72       24.89      2.59 o 
   3  13   5        1.82        3.00      1.09 o 
  -3  14   5        2.95        3.06      1.15 o 
  -2  14   5       35.08       34.23      3.12 o 
  -1  14   5        7.94        9.85      1.14 o 
   0  14   5       13.99       13.56      2.25 o 
   1  14   5       15.92       15.63      1.41 o 
   2  14   5       16.84       17.72      2.26 o 
   3  14   5        3.46        4.10      1.14 o 
  -3  15   5       22.62       29.69      3.15 o 
  -2  15   5       24.27       28.74      2.91 o 
  -1  15   5       13.63       15.46      1.45 o 
   0  15   5       30.10       29.25      2.38 o 
   1  15   5       18.45       18.85      2.27 o 
   2  15   5       12.96       10.75      1.81 o 
  -2  16   5        2.11        2.81      1.07 o 
  -1  16   5        9.62        9.89      1.20 o 
   0  16   5       44.88       48.06      2.54 o 
   1  16   5       53.84       50.00      3.77 o 
   2  16   5        7.02        5.65      1.38 o 
  -2  17   5        7.52       11.46      1.95 o 
  -1  17   5       28.08       29.09      3.55 o 
   0  17   5        0.33        0.18      0.40 o 
   1  17   5        1.91        2.09      0.95 o 
  -1  18   5       13.51       13.82      1.47 o 
   0  18   5        5.83        6.15      1.39 o 
  -1 -16   6        4.00        5.64      1.50 o 
  -2 -15   6       14.26       15.14      2.26 o 
  -1 -15   6        0.08        0.10      0.51 o 
   0 -15   6        2.97        5.29      1.57 o 
   1 -15   6        3.31        3.95      1.26 o 
  -2 -14   6       18.56       22.76      2.11 o 
  -1 -14   6       36.41       42.53      2.65 o 
   0 -14   6       11.67       12.29      2.16 o 
   1 -14   6        5.59        6.19      1.06 o 
  -3 -13   6       46.92       52.92      4.21 o 
  -2 -13   6        0.33        1.14      0.58 o 
  -1 -13   6        6.83        8.15      1.22 o 
   0 -13   6        8.89        9.26      2.68 o 
   1 -13   6        3.76        3.11      1.04 o 
   2 -13   6        5.06        5.92      1.52 o 
  -3 -12   6        1.78        4.18      1.28 o 
  -2 -12   6        0.84        1.66      0.60 o 
  -1 -12   6        6.93        4.77      0.89 o 
   0 -12   6        4.47        6.55      2.16 o 
   1 -12   6       14.44       12.95      2.00 o 
   2 -12   6        1.24        3.95      1.21 o 
  -3 -11   6        2.20        3.73      1.30 o 
  -2 -11   6        4.81        3.52      0.79 o 
  -1 -11   6        2.25        2.93      1.26 o 
   0 -11   6        3.56        3.11      0.74 o 
   1 -11   6       17.32       19.50      2.41 o 
   2 -11   6       12.13       13.59      2.17 o 
  -3 -10   6        4.43        3.20      1.05 o 
  -2 -10   6        9.29        7.24      1.07 o 
  -1 -10   6       16.33       15.84      2.13 o 
   0 -10   6       36.51       37.23      2.78 o 
   1 -10   6        0.98        1.53      0.74 o 
   2 -10   6       17.71       18.84      2.49 o 
  -4  -9   6       12.39       14.93      2.28 o 
  -3  -9   6        3.51        7.18      1.57 o 
  -2  -9   6        5.38        6.46      0.99 o 
  -1  -9   6       21.80       20.59      2.37 o 
   0  -9   6       36.30       34.56      2.73 o 
   1  -9   6       33.29       32.44      3.00 o 
   2  -9   6        0.02        0.27      0.59 o 
   3  -9   6        2.38        2.21      1.00 o 
  -4  -8   6       36.56       33.78      3.32 o 
  -3  -8   6        4.73        5.18      1.36 o 
  -2  -8   6       26.95       23.61      1.79 o 
  -1  -8   6       45.90       42.47      3.27 o 
   0  -8   6       10.63       12.53      1.75 o 
   1  -8   6        1.96        2.35      0.84 o 
   2  -8   6        4.37        3.06      1.05 o 
   3  -8   6        3.73        3.19      1.20 o 
  -4  -7   6        4.47        6.20      1.48 o 
  -3  -7   6       71.18       69.93      4.46 o 
  -2  -7   6        0.11       -0.07      0.39 o 
  -1  -7   6       15.51       15.34      2.06 o 
   0  -7   6       33.50       32.68      1.99 o 
   1  -7   6        1.87        1.43      0.72 o 
   2  -7   6        8.99        6.94      1.51 o 
   3  -7   6       36.60       29.87      3.19 o 
  -4  -6   6       20.37       19.23      2.48 o 
  -3  -6   6        9.82       11.15      1.81 o 
  -2  -6   6        9.67       10.91      1.75 o 
  -1  -6   6       64.98       57.15      7.17 o 
   0  -6   6       83.15       91.40      4.53 o 
   1  -6   6        8.39        9.40      1.64 o 
   2  -6   6        2.37        1.35      0.66 o 
   3  -6   6       26.30       27.19      3.02 o 
  -4  -5   6       31.07       38.99      3.43 o 
  -3  -5   6       25.50       30.28      2.85 o 
  -2  -5   6        6.38        5.96      1.30 o 
  -1  -5   6       21.29       22.50      1.53 o 
   0  -5   6        5.52        5.50      0.83 o 
   1  -5   6        3.75        2.83      0.94 o 
   2  -5   6        0.19        0.29      0.55 o 
   3  -5   6        8.56       10.25      1.89 o 
  -4  -4   6        2.31        3.33      1.19 o 
  -3  -4   6       53.89       51.41      3.65 o 
  -2  -4   6       14.24       12.08      1.13 o 
  -1  -4   6       25.02       22.89      1.54 o 
   0  -4   6        9.30        8.76      1.02 o 
   1  -4   6       13.30       15.03      2.02 o 
   2  -4   6        2.55        2.97      1.06 o 
   3  -4   6        8.75        7.65      1.63 o 
  -4  -3   6       11.43       20.82      2.48 o 
  -3  -3   6       10.08       12.00      1.78 o 
  -2  -3   6       35.33       35.33      1.93 o 
  -1  -3   6        6.06        5.43      0.79 o 
   0  -3   6      197.22      214.57      4.66 o 
   1  -3   6       11.04       10.16      1.63 o 
   2  -3   6       14.40       12.67      1.88 o 
   3  -3   6        3.69        6.54      1.51 o 
   4  -3   6        3.38        3.16      1.22 o 
  -5  -2   6        1.99        3.56      1.22 o 
  -4  -2   6        1.85        2.77      0.96 o 
  -3  -2   6       36.36       37.20      3.04 o 
  -2  -2   6        7.22        8.00      1.94 o 
  -1  -2   6       25.07       25.23      1.55 o 
   0  -2   6       16.43       16.92      1.31 o 
   1  -2   6       24.32       25.60      2.52 o 
   2  -2   6       17.81       18.76      2.23 o 
   3  -2   6        4.95        5.97      1.47 o 
   4  -2   6        3.42        5.06      1.45 o 
  -5  -1   6       11.86       12.10      1.99 o 
  -4  -1   6       16.10       19.76      2.35 o 
  -3  -1   6       30.71       30.52      5.69 o 
  -2  -1   6        7.96        7.28      1.53 o 
  -1  -1   6      196.65      200.87     11.86 o 
   0  -1   6        2.22        2.31      0.51 o 
   1  -1   6       11.11       11.27      1.69 o 
   2  -1   6        2.09        1.36      0.83 o 
   3  -1   6        7.97        7.52      1.59 o 
   4  -1   6        7.54        4.32      1.36 o 
  -5   0   6        1.14       -0.19      0.47 o 
  -4   0   6        4.67        5.87      1.31 o 
  -3   0   6       25.75       26.08      1.70 o 
  -2   0   6       47.63       44.99      2.18 o 
  -1   0   6      716.81      692.79     12.01 o 
   0   0   6      163.86      176.25      6.39 o 
   1   0   6        7.80        8.40      1.51 o 
   2   0   6       50.35       42.82      3.30 o 
   3   0   6        6.57        6.23      1.40 o 
   4   0   6        1.00        0.57      0.70 o 
  -5   1   6       11.79       13.09      2.00 o 
  -4   1   6       16.06       17.75      2.15 o 
  -3   1   6       30.79       28.13      1.77 o 
  -2   1   6        7.98        7.02      0.99 o 
  -1   1   6      196.60      205.90      6.63 o 
   0   1   6        2.22        2.24      0.85 o 
   1   1   6       11.13       12.39      1.83 o 
   2   1   6        2.08        1.39      0.85 o 
   3   1   6        7.97        7.30      1.49 o 
   4   1   6        7.53        7.11      1.61 o 
  -5   2   6        2.03        1.76      0.84 o 
  -4   2   6        1.88        1.51      0.53 o 
  -3   2   6       36.39       36.01      2.00 o 
  -2   2   6        7.26        6.77      0.88 o 
  -1   2   6       25.06       23.64      2.30 o 
   0   2   6       16.30       18.05      2.07 o 
   1   2   6       24.34       23.28      2.47 o 
   2   2   6       17.74       15.09      2.56 o 
   3   2   6        4.97        2.98      1.01 o 
   4   2   6        3.41        1.09      0.79 o 
  -4   3   6       11.52       14.13      1.34 o 
  -3   3   6       10.02       10.88      1.12 o 
  -2   3   6       35.37       34.76      4.24 o 
  -1   3   6        6.07        7.11      1.31 o 
   0   3   6      197.09      205.86      6.91 o 
   1   3   6       10.97        8.33      1.54 o 
   2   3   6       14.47       17.27      2.24 o 
   3   3   6        3.70        4.07      1.15 o 
  -4   4   6        2.32        3.52      1.05 o 
  -3   4   6       54.00       56.58      2.49 o 
  -2   4   6       14.18       14.09      1.22 o 
  -1   4   6       25.09       23.73      2.38 o 
   0   4   6        9.31       10.38      1.62 o 
   1   4   6       13.26       10.90      1.68 o 
   2   4   6        2.56        3.60      1.14 o 
   3   4   6        8.75        9.13      1.46 o 
  -4   5   6       31.13       33.33      2.99 o 
  -3   5   6       25.41       23.79      2.44 o 
  -2   5   6        6.36        5.58      0.78 o 
  -1   5   6       21.23       22.96      2.35 o 
   0   5   6        5.53        6.36      1.31 o 
   1   5   6        3.76        3.32      1.05 o 
   2   5   6        0.19        0.42      0.75 o 
   3   5   6        8.61        8.89      1.80 o 
   4   5   6       11.92        9.81      1.89 o 
  -4   6   6       20.27       15.90      2.16 o 
  -3   6   6        9.80        8.40      1.53 o 
  -2   6   6        9.66       10.13      1.64 o 
  -1   6   6       65.04       58.85      3.79 o 
   0   6   6       83.35       91.95      4.75 o 
   1   6   6        8.36        9.35      1.64 o 
   2   6   6        2.36        1.93      0.88 o 
   3   6   6       26.33       27.39      2.97 o 
   4   6   6        5.68        3.41      1.26 o 
  -4   7   6        4.49        4.18      1.20 o 
  -3   7   6       71.17       62.83      4.11 o 
  -2   7   6        0.11       -0.04      0.46 o 
  -1   7   6       15.55       15.86      2.03 o 
   0   7   6       33.45       32.33      2.86 o 
   1   7   6        1.85        2.05      0.84 o 
   2   7   6        8.98        9.89      1.71 o 
   3   7   6       36.57       32.12      3.16 o 
  -4   8   6       36.59       44.01      3.67 o 
  -3   8   6        4.74        5.34      1.33 o 
  -2   8   6       27.09       23.82      2.53 o 
  -1   8   6       45.76       44.76      3.40 o 
   0   8   6       10.67       12.02      1.84 o 
   1   8   6        1.99        2.30      0.93 o 
   2   8   6        4.36        2.29      0.95 o 
   3   8   6        3.73        0.12      0.72 o 
  -4   9   6       12.38       16.21      2.32 o 
  -3   9   6        3.52        6.20      1.37 o 
  -2   9   6        5.41        6.50      1.44 o 
  -1   9   6       21.88       27.71      2.74 o 
   0   9   6       36.22       38.08      3.18 o 
   1   9   6       33.27       29.63      2.83 o 
   2   9   6        0.02        1.72      0.90 o 
   3   9   6        2.38        3.53      1.12 o 
  -3  10   6        4.43        3.60      1.17 o 
  -2  10   6        9.28       11.00      1.84 o 
  -1  10   6       16.35       15.26      2.07 o 
   0  10   6       36.41       42.18      3.38 o 
   1  10   6        0.98        1.50      0.78 o 
   2  10   6       17.70       21.50      2.48 o 
   3  10   6       20.20       16.97      2.22 o 
  -3  11   6        2.21        4.70      1.30 o 
  -2  11   6        4.80        5.84      1.36 o 
  -1  11   6        2.27        5.56      1.35 o 
   0  11   6        3.52        4.25      1.12 o 
   1  11   6       17.30       19.52      2.37 o 
   2  11   6       12.13       12.63      1.65 o 
   3  11   6        0.15        1.54      0.79 o 
  -3  12   6        1.77        4.14      1.24 o 
  -2  12   6        0.81        1.58      0.87 o 
  -1  12   6        6.99        9.73      1.76 o 
   0  12   6        4.51        6.13      1.38 o 
   1  12   6       14.44       16.66      1.48 o 
   2  12   6        1.25        1.95      1.25 o 
  -2  13   6        0.34        0.40      0.67 o 
  -1  13   6        6.84        8.50      1.68 o 
   0  13   6        8.92       11.92      1.91 o 
   1  13   6        3.75        4.03      0.80 o 
   2  13   6        5.04        6.96      1.47 o 
  -2  14   6       18.61       19.42      2.58 o 
  -1  14   6       36.44       39.54      3.48 o 
   0  14   6       11.67       14.34      1.41 o 
   1  14   6        5.59        6.79      1.02 o 
   2  14   6       23.76       24.74      2.75 o 
  -1  15   6        0.08        0.58      0.95 o 
   0  15   6        2.94        3.67      0.77 o 
   1  15   6        3.31        4.14      1.17 o 
  -1  16   6        4.04        5.72      1.44 o 
   0  16   6        9.12       11.07      1.64 o 
   1  16   6       12.39       13.30      2.00 o 
  -1 -12   7       17.67       18.58      1.84 o 
   0 -12   7        4.66        6.30      1.56 o 
   1 -12   7       11.53       10.44      1.96 o 
  -2 -11   7        4.10        4.13      0.90 o 
  -1 -11   7        1.38        1.21      0.53 o 
   0 -11   7       15.62       15.97      2.36 o 
   1 -11   7        2.04        1.18      0.58 o 
  -2 -10   7        7.81       11.76      1.44 o 
  -1 -10   7        4.51        4.78      0.94 o 
   0 -10   7        2.89        2.53      0.95 o 
   1 -10   7        2.74        2.90      0.82 o 
  -2  -9   7        3.51        5.00      0.96 o 
  -1  -9   7        7.86        5.39      1.35 o 
   0  -9   7       13.93       14.06      1.45 o 
   1  -9   7        0.34        0.00      0.39 o 
  -3  -8   7       26.89       27.95      3.10 o 
  -2  -8   7        3.23        4.26      1.22 o 
  -1  -8   7       12.12        9.32      1.72 o 
   0  -8   7        6.15        5.71      0.95 o 
   1  -8   7        7.00        6.88      1.07 o 
   2  -8   7        5.14        4.20      1.38 o 
  -3  -7   7        7.19        8.18      1.68 o 
  -2  -7   7       24.52       26.96      2.92 o 
  -1  -7   7        6.30        4.96      1.22 o 
   0  -7   7        6.58       10.85      1.28 o 
   1  -7   7        0.43       -0.62      0.63 o 
   2  -7   7        3.54        1.65      0.85 o 
  -3  -6   7       11.21       11.70      1.99 o 
  -2  -6   7       37.51       35.56      3.30 o 
  -1  -6   7       25.34       30.04      2.12 o 
   0  -6   7        6.15        4.33      0.80 o 
   1  -6   7        4.66        5.45      1.43 o 
   2  -6   7        3.19        3.60      1.19 o 
  -3  -5   7       16.43       16.53      2.31 o 
  -2  -5   7       19.60       20.47      2.48 o 
  -1  -5   7       34.32       34.02      2.05 o 
   0  -5   7       24.20       23.23      1.76 o 
   1  -5   7       18.12       19.40      2.49 o 
   2  -5   7        5.13        5.24      1.47 o 
  -3  -4   7        4.68        6.38      1.52 o 
  -2  -4   7       15.44       17.09      2.23 o 
  -1  -4   7        3.15        3.28      0.68 o 
   0  -4   7       21.38       20.72      1.92 o 
   1  -4   7       19.63       19.21      2.45 o 
   2  -4   7        7.73        7.70      1.66 o 
  -4  -3   7        6.23        4.94      1.24 o 
  -3  -3   7        2.78        5.05      1.28 o 
  -2  -3   7       20.28       21.41      2.86 o 
  -1  -3   7        5.78        6.30      1.30 o 
   0  -3   7       26.74       28.66      2.81 o 
   1  -3   7       45.29       39.48      3.52 o 
   2  -3   7        6.49        6.52      1.49 o 
   3  -3   7        1.18        1.51      0.99 o 
  -4  -2   7        8.09        6.75      1.52 o 
  -3  -2   7       47.77       53.98      3.91 o 
  -2  -2   7       15.55       14.07      1.37 o 
  -1  -2   7        2.42        0.37      0.48 o 
   0  -2   7      105.62      113.24      5.58 o 
   1  -2   7       47.25       44.10      3.68 o 
   2  -2   7        7.52        5.91      1.43 o 
   3  -2   7        0.24        0.40      0.68 o 
  -4  -1   7        6.77        7.11      1.54 o 
  -3  -1   7        6.18        6.21      1.38 o 
  -2  -1   7        5.81        5.19      0.86 o 
  -1  -1   7        1.38        1.79      0.81 o 
   0  -1   7      157.97      163.00      6.70 o 
   1  -1   7        7.70        8.28      1.69 o 
   2  -1   7        1.22        2.47      1.11 o 
   3  -1   7        3.75        5.93      1.55 o 
  -4   0   7        0.05       -0.55      0.64 o 
  -3   0   7        0.45        0.28      0.98 o 
  -2   0   7        1.99        1.78      0.54 o 
  -1   0   7        0.04       -0.03      0.58 o 
   0   0   7        3.12        3.52      1.10 o 
   1   0   7        0.54        0.10      0.72 o 
   2   0   7        2.59        1.44      0.61 o 
   3   0   7        0.04        0.54      0.67 o 
  -4   1   7        6.77        8.30      1.57 o 
  -3   1   7        6.22        6.67      1.26 o 
  -2   1   7        5.77        4.90      1.55 o 
  -1   1   7        1.38        0.80      0.58 o 
   0   1   7      158.17      158.15      6.60 o 
   1   1   7        7.73        9.01      1.76 o 
   2   1   7        1.20        1.04      0.84 o 
   3   1   7        3.77        4.41      1.43 o 
  -4   2   7        8.01        7.02      1.41 o 
  -3   2   7       47.73       51.92      3.73 o 
  -2   2   7       15.55       16.89      1.47 o 
  -1   2   7        2.43        2.88      0.99 o 
   0   2   7      105.63      100.46      5.29 o 
   1   2   7       47.17       45.87      3.73 o 
   2   2   7        7.57        6.25      1.55 o 
   3   2   7        0.24        0.93      0.69 o 
  -4   3   7        6.21        9.05      1.63 o 
  -3   3   7        2.75        4.76      1.36 o 
  -2   3   7       20.37       18.97      1.55 o 
  -1   3   7        5.81        5.04      1.30 o 
   0   3   7       26.72       28.38      2.83 o 
   1   3   7       45.18       43.53      3.63 o 
   2   3   7        6.45        6.22      1.65 o 
   3   3   7        1.18        1.33      0.85 o 
  -4   4   7        5.15        7.53      1.58 o 
  -3   4   7        4.72        6.28      1.42 o 
  -2   4   7       15.37       14.68      1.36 o 
  -1   4   7        3.15        3.69      1.07 o 
   0   4   7       21.34       20.44      2.49 o 
   1   4   7       19.65       16.06      2.25 o 
   2   4   7        7.72       10.16      1.89 o 
   3   4   7        5.68        3.03      1.21 o 
  -4   5   7        8.17        5.92      1.42 o 
  -3   5   7       16.44       18.02      2.35 o 
  -2   5   7       19.58       18.86      2.35 o 
  -1   5   7       34.25       37.85      3.31 o 
   0   5   7       24.20       25.81      2.80 o 
   1   5   7       18.20       16.48      2.31 o 
   2   5   7        5.16        3.73      1.26 o 
   3   5   7        0.83       -0.30      0.78 o 
  -3   6   7       11.23       12.51      1.95 o 
  -2   6   7       37.54       37.25      3.31 o 
  -1   6   7       25.45       25.93      2.77 o 
   0   6   7        6.13        3.82      1.19 o 
   1   6   7        4.65        6.74      1.50 o 
   2   6   7        3.19        3.01      1.15 o 
  -3   7   7        7.17        9.33      1.75 o 
  -2   7   7       24.50       29.60      2.99 o 
  -1   7   7        6.26        6.35      1.40 o 
   0   7   7        6.55       10.16      1.82 o 
   1   7   7        0.44        0.94      0.78 o 
   2   7   7        3.57        3.92      1.32 o 
  -3   8   7       26.84       34.43      3.32 o 
  -2   8   7        3.24        4.53      1.26 o 
  -1   8   7       12.11       10.79      1.83 o 
   0   8   7        6.14        7.62      1.65 o 
   1   8   7        7.00        6.10      1.45 o 
   2   8   7        5.15        4.43      1.26 o 
  -2   9   7        3.51        2.96      1.07 o 
  -1   9   7        7.88       10.79      1.93 o 
   0   9   7       13.98       13.29      2.07 o 
   1   9   7        0.34        2.13      0.98 o 
   2   9   7        2.23        1.38      0.96 o 
  -2  10   7        7.80       10.76      1.98 o 
  -1  10   7        4.50        4.20      1.30 o 
   0  10   7        2.87        1.59      0.91 o 
   1  10   7        2.71        3.78      1.31 o 
   2  10   7       10.19       10.12      1.92 o 
  -2  11   7        4.11        5.04      1.44 o 
  -1  11   7        1.38        1.32      0.83 o 
   0  11   7       15.68       16.67      2.37 o 
   1  11   7        2.05        2.95      1.10 o 
   2  11   7       16.93       18.93      2.60 o 
  -1  12   7       17.73       16.60      2.41 o 
   0  12   7        4.68        9.02      1.83 o 
   1  12   7       11.50       14.43      2.24 o 
  -1  -9   8       19.72       18.73      2.59 o 
   0  -9   8        7.38        5.15      1.50 o 
  -1  -8   8        3.17        2.17      0.93 o 
   0  -8   8        4.64        6.68      1.19 o 
   0  -7   8        3.52        5.26      1.39 o 
   1  -7   8        3.85        2.85      1.24 o 
   0  -6   8       13.49       14.13      2.20 o 
   1  -6   8        3.85        5.99      1.61 o 
  -2  -5   8        1.26        1.75      0.94 o 
  -1  -5   8        3.88        4.01      1.15 o 
   0  -5   8       12.98       13.32      2.14 o 
   1  -5   8        2.22        2.80      1.09 o 
  -2  -4   8       13.66       15.54      2.33 o 
  -1  -4   8       18.38       17.67      2.32 o 
   0  -4   8       12.55       13.74      2.14 o 
   1  -4   8       35.02       35.45      3.63 o 
  -2  -3   8        9.16       10.38      1.87 o 
  -1  -3   8       26.77       23.38      2.70 o 
   0  -3   8        4.48        3.51      1.15 o 
   1  -3   8        8.94        9.12      1.93 o 
  -3  -2   8        1.93        0.99      0.84 o 
  -2  -2   8       11.29       15.07      1.54 o 
  -1  -2   8       12.39       11.83      1.92 o 
   0  -2   8        2.36        3.30      1.16 o 
   1  -2   8       13.75       13.34      2.27 o 
  -3  -1   8        3.61        2.16      1.00 o 
  -2  -1   8        2.50        1.39      1.12 o 
  -1  -1   8        4.20        3.04      1.03 o 
   0  -1   8        0.86        1.17      0.80 o 
   1  -1   8        0.65        1.24      0.85 o 
  -3   0   8        0.30        0.69      0.49 o 
  -2   0   8        4.21        5.30      0.93 o 
  -1   0   8        0.38        0.69      0.70 o 
   0   0   8        0.09        0.26      0.56 o 
   1   0   8        7.43        3.96      1.27 o 
  -3   1   8        3.65        3.14      0.73 o 
  -2   1   8        2.50        1.65      0.72 o 
  -1   1   8        4.17        3.43      1.15 o 
   0   1   8        0.87        0.48      0.61 o 
   1   1   8        0.65       -0.12      0.57 o 
  -3   2   8        1.93        2.41      0.66 o 
  -2   2   8       11.30       12.69      1.62 o 
  -1   2   8       12.45       13.57      2.18 o 
   0   2   8        2.35        0.61      0.75 o 
   1   2   8       13.75       11.82      2.14 o 
  -3   3   8        8.82        6.62      1.49 o 
  -2   3   8        9.16       10.51      1.93 o 
  -1   3   8       26.74       23.64      2.82 o 
   0   3   8        4.48        4.59      1.31 o 
   1   3   8        8.94       10.27      2.00 o 
  -2   4   8       13.63       16.18      2.35 o 
  -1   4   8       18.28       18.54      2.53 o 
   0   4   8       12.55       12.45      2.09 o 
   1   4   8       35.07       35.14      3.57 o 
  -2   5   8        1.28        2.05      0.91 o 
  -1   5   8        3.86        5.14      1.43 o 
   0   5   8       12.99       12.73      2.15 o 
  -1   6   8        1.23        2.07      0.92 o 
   0   6   8       13.44       13.17      2.20 o 
                                                 
